# Supplementary material for: Comparative transcriptome analysis between inbred lines and hybrids provides molecular insights into K+ content heterosis of tobacco (Nicotiana tabacum L.)
Source: Front Plant Sci. 2022 Aug 5;13:940787. doi: 10.3389/fpls.2022.940787 (PMC9389268; doi:10.3389/fpls.2022.940787)
Supplement: Supplementary File 1 — The original data of Figure 1. [file Data_Sheet_1.xlsx]

## Sheet: Sheet1
	Table 1 Potassium content of three genotypes at different stages (%)
		G70-1	G70-2	G70-3	G70×GDH11-1	G70×GDH11-2	G70×GDH11-3	GDH11-1	GDH11-2	GDH11-3
	60 days	4.12	4.33	4.14	4.5	4.34	4.57	3.63	3.79	4.17
	70 days	4.32	4.54	4.28	4.51	4.99	4.68	3.97	4.5	4.38
	80 days	4	3.79	3.22	4.52	4.35	4.18	3.37	3.24	3.35
	90 days	2.41	2.81	2.83	3.66	4.32	3.49	2.4	2.91	2.27
	Table 2 Significance analysis of potassium content in three genotypes at different stages
		G70	Standard error	Significance	G70×GDH11	Standard error	Significance	GDH11	Standard error	Significance
	60 days	4.2	0.12	aAB	4.47	0.12	aA	3.86	0.28	bB
	70 days	4.38	0.22	bA	4.73	0.24	aA	4.28	0.28	bA
	80 days	3.67	0.65	bB	4.35	0.14	aA	3.32	0.07	bB
	90 days	2.68	0.24	bA	3.82	0.63	aA	2.53	0.34	bA
	Table 3 Heterosis of potassium content in hybrids at different stages (%)
		OPH-1	OPH-2	OPH-3	MPH-1	MPH-2	MPH-3	BPH-1	BPH-2	BPH-3
	60 days	0.092233	0.00230947	0.0959233	0.16129	0.0689655	0.0998797	0.239669	0.145119	0.103865
	70 days	0.0439815	0.0991189	0.0684932	0.0880579	0.103982	0.0808314	0.13602	0.108889	0.0934579
	80 days	0.13	0.147757	0.247761	0.226594	0.237553	0.272451	0.341246	0.342593	0.298137
	90 days	0.518672	0.484536	0.233216	0.42183	0.491049	0.368627	0.525	0.537367	0.537445
