# Supplementary material for: Comparative transcriptome analysis between inbred lines and hybrids provides molecular insights into K+ content heterosis of tobacco (Nicotiana tabacum L.)
Source: Front Plant Sci. 2022 Aug 5;13:940787. doi: 10.3389/fpls.2022.940787 (PMC9389268; doi:10.3389/fpls.2022.940787)
Supplement: Supplementary File 2 — The number of genes and information on gene expression identified for the three genotype materials. [file Data_Sheet_2.xlsx]

## Sheet: heatmap分析表
Gene_id	Gene_name	Gene Description	G70_1	G70×GDH11_2	GDH11_2	GDH11_3	G70×GDH11_3	G70_2	G70_3	GDH11_1	G70×GDH11_1
Nitab4.5_0000001g0010	Nitab4.5_0000001g0010		-1.45862	0.790278	0.149948	0.0957775	0.413225	-1.12982	-1.27713	1.53875	0.877594
Nitab4.5_0000001g0350	Nitab4.5_0000001g0350		-2.04271	-0.268488	-0.388437	0.55808	-0.710799	-0.428066	1.08706	1.00365	1.18972
Nitab4.5_0000001g0500	Nitab4.5_0000001g0500		-2.32641	0.337057	-0.369907	0.600395	0.279083	0.48931	-0.844624	0.555305	1.27979
Nitab4.5_0000002g0060	Nitab4.5_0000002g0060		-2.1172	0.406714	-0.577965	-0.308908	1.14567	0.544237	0.634119	-0.831415	1.10475
Nitab4.5_0000003g0730	Nitab4.5_0000003g0730		-1.65875	0.327963	-0.659326	0.430095	-0.180657	-1.06308	0.506027	2.00404	0.293691
Nitab4.5_0000004g0060	Nitab4.5_0000004g0060		-2.57591	0.710208	0.485623	0.176543	-0.547584	0.209918	-0.010781	0.62611	0.925874
Nitab4.5_0000005g0030	Nitab4.5_0000005g0030		-1.03153	0.0689536	-0.347459	-1.32776	0.841906	-1.24768	0.337787	1.2924	1.41338
Nitab4.5_0000007g0240	Nitab4.5_0000007g0240		-1.58855	0.452852	-0.940722	-0.755545	1.64523	0.968485	0.0797996	-0.690686	0.829139
Nitab4.5_0000007g0360	Nitab4.5_0000007g0360		-1.03093	1.08471	1.05291	-0.0631993	-1.03093	-0.864134	1.64967	0.232839	-1.03093
Nitab4.5_0000008g0710	Nitab4.5_0000008g0710		-2.34003	-0.557156	-0.117587	-0.120101	0.102896	0.378737	0.541922	0.551143	1.56017
Nitab4.5_0000009g0210	Nitab4.5_0000009g0210		-1.14333	0.934673	-0.83698	-0.32492	0.0951731	-1.24723	0.560809	2.03199	-0.0701852
Nitab4.5_0000011g0100	Nitab4.5_0000011g0100		-1.52555	-0.885236	1.25225	0.313803	0.446459	-1.09238	-0.39385	0.271781	1.61272
Nitab4.5_0000011g0330	Nitab4.5_0000011g0330		-2.41104	0.239025	-0.1311	0.692246	-0.501999	-0.0644265	1.44875	0.444642	0.283904
Nitab4.5_0000013g0070	Nitab4.5_0000013g0070		-0.968876	0.6388	-1.6869	0.534982	0.252796	-1.05673	0.144908	1.78738	0.353641
Nitab4.5_0000013g0220	Nitab4.5_0000013g0220		-0.0738917	-1.78524	0.659345	1.09389	-0.23092	-0.632733	0.429635	1.57228	-1.03237
Nitab4.5_0000014g0510	Nitab4.5_0000014g0510		0.0602058	0.26095	0.21994	-0.227663	1.14883	-1.88712	-1.45167	0.739547	1.13699
Nitab4.5_0000017g0180	Nitab4.5_0000017g0180		-1.61463	-1.35431	-0.0776506	0.516825	0.443203	1.01631	-0.567845	1.65338	-0.015284
Nitab4.5_0000018g0080	Nitab4.5_0000018g0080		-1.39872	-1.0147	-0.606386	-0.551615	1.00512	-0.737937	0.914161	0.976803	1.41327
Nitab4.5_0000019g0060	Nitab4.5_0000019g0060		-0.983974	-0.19337	0.567849	0.351497	-0.678121	-1.14147	0.503565	2.25215	-0.678121
Nitab4.5_0000021g0240	Nitab4.5_0000021g0240		-2.51937	0.0158341	-0.342374	0.316197	0.0158341	-0.0195675	0.806619	0.480608	1.24622
Nitab4.5_0000021g0260	Nitab4.5_0000021g0260		-1.81381	-0.112603	-0.882068	-0.25712	-0.0867795	0.0778303	-0.0355381	1.52282	1.58727
Nitab4.5_0000023g0680	Nitab4.5_0000023g0680		-2.15281	-0.587132	0.556867	0.904067	1.1057	-0.310726	-0.836826	0.687867	0.632991
Nitab4.5_0000027g0300	Nitab4.5_0000027g0300		-1.67202	-0.129129	-0.726346	-0.897451	0.164241	0.00486709	1.15278	0.249226	1.85383
Nitab4.5_0000030g0220	Nitab4.5_0000030g0220		0.546966	0.558251	0.586774	-1.13129	-1.12124	-0.914588	1.84269	0.593515	-0.96108
Nitab4.5_0000030g0510	Nitab4.5_0000030g0510		-0.800126	0.329052	1.51532	-1.17227	0.434827	-1.0449	1.06946	0.859402	-1.19076
Nitab4.5_0000035g0100	Nitab4.5_0000035g0100		-1.61771	1.46858	-0.403906	-0.515585	-0.388651	-0.729529	0.826782	1.54766	-0.187645
Nitab4.5_0000036g0150	Nitab4.5_0000036g0150		-1.84168	0.0618502	0.422027	1.48605	-0.264201	-1.13867	-0.505225	0.968488	0.811365
Nitab4.5_0000037g0240	Nitab4.5_0000037g0240		-1.82028	0.608501	-0.906683	0.560905	1.32075	-0.620045	1.22108	-0.678802	0.314574
Nitab4.5_0000038g0330	Nitab4.5_0000038g0330		-1.78209	1.27334	-0.562864	0.143121	-1.05313	0.499861	-0.562864	0.799337	1.24529
Nitab4.5_0000041g0150	Nitab4.5_0000041g0150		-1.93927	-0.582956	-0.525348	-0.394682	0.729937	-0.324246	1.58412	0.361928	1.09052
Nitab4.5_0000044g0340	Nitab4.5_0000044g0340		-2.45747	0.394733	-0.203241	0.939962	0.827823	-0.612635	0.889644	0.068006	0.153183
Nitab4.5_0000044g0470	Nitab4.5_0000044g0470		-2.12749	-0.526974	-0.574841	0.360666	0.746161	0.562738	1.15814	-0.647783	1.04939
Nitab4.5_0000045g0160	Nitab4.5_0000045g0160		-2.3478	0.371163	-0.290276	1.27977	0.147712	-0.260811	0.0237132	-0.153882	1.23041
Nitab4.5_0000055g0010	Nitab4.5_0000055g0010		0.585659	-1.1274	0.72468	0.811734	0.150583	-0.505654	-1.03078	1.74228	-1.3511
Nitab4.5_0000059g0470	Nitab4.5_0000059g0470		-2.29486	0.663736	-0.0434125	0.104537	1.64131	0.553338	-0.49478	0.0511401	-0.181008
Nitab4.5_0000062g0340	Nitab4.5_0000062g0340		-1.28846	-0.829123	0.265685	1.19946	0.353272	-1.32792	-0.69106	0.946309	1.37183
Nitab4.5_0000062g0460	Nitab4.5_0000062g0460		-2.42914	0.143659	-0.345136	-0.280617	-0.0759842	0.58585	1.06483	1.17065	0.16589
Nitab4.5_0000062g0570	Nitab4.5_0000062g0570		-2.1703	0.397313	-0.0241522	-0.189926	0.622327	-0.624944	1.00316	1.44838	-0.461857
Nitab4.5_0000065g0020	Nitab4.5_0000065g0020		-1.55407	-0.0780897	-1.02451	0.40768	-0.355154	-0.872576	0.623929	1.33441	1.51838
Nitab4.5_0000065g0270	Nitab4.5_0000065g0270		-0.776967	-0.443069	-0.884876	-0.382303	1.02813	-0.670796	1.29923	1.78113	-0.950479
Nitab4.5_0000068g0550	Nitab4.5_0000068g0550		-2.04086	0.299376	0.284637	-0.176485	0.704803	1.46002	0.949796	-0.688205	-0.793081
Nitab4.5_0000071g0190	Nitab4.5_0000071g0190		-0.96166	-0.154054	-0.678072	-0.23657	-0.477136	-0.893833	0.246211	0.719901	2.43521
Nitab4.5_0000073g0360	Nitab4.5_0000073g0360		-0.540134	-0.574036	1.14055	0.233415	-0.0669364	-1.55121	-0.158138	2.06931	-0.552827
Nitab4.5_0000075g0190	Nitab4.5_0000075g0190		-1.83553	0.570548	-0.751624	0.0140076	-0.00259375	-1.11896	0.795574	0.895942	1.43263
Nitab4.5_0000076g0210	Nitab4.5_0000076g0210		-1.37757	-1.54291	0.937776	1.1857	-0.277605	-0.448946	0.246347	1.43907	-0.161858
Nitab4.5_0000079g0140	Nitab4.5_0000079g0140		-1.89373	-0.56198	-0.811327	0.342545	1.10764	0.541416	1.37859	-0.721103	0.617955
Nitab4.5_0000080g0320	Nitab4.5_0000080g0320		-0.240143	-0.354417	0.61405	-0.219085	-0.723958	-0.573701	-1.61992	1.39144	1.72574
Nitab4.5_0000080g0330	Nitab4.5_0000080g0330		-0.87483	0.168706	-1.47016	-0.589095	0.670765	-1.18936	0.85973	0.933112	1.49113
Nitab4.5_0000083g0100	Nitab4.5_0000083g0100		-0.898229	0.84626	1.20707	-0.643935	-1.5213	-0.939214	1.1217	1.04951	-0.221851
Nitab4.5_0000083g0160	Nitab4.5_0000083g0160		-1.92613	0.32403	0.635955	1.01477	0.608691	-1.26245	-0.840565	0.590588	0.855106
Nitab4.5_0000084g0050	Nitab4.5_0000084g0050		-1.64383	0.223242	1.61945	0.733901	-0.0402828	-0.942923	-1.10774	0.965265	0.192916
Nitab4.5_0000085g0320	Nitab4.5_0000085g0320		-0.672265	-1.18934	1.35499	0.365825	0.599614	-1.18205	-1.20948	1.16182	0.770892
Nitab4.5_0000089g0090	Nitab4.5_0000089g0090		-1.50643	0.105401	1.13922	1.07282	0.173729	-1.37797	-1.06399	1.00063	0.456588
Nitab4.5_0000091g0460	Nitab4.5_0000091g0460		-1.77114	0.610706	0.414027	0.444566	0.0518995	-1.36548	-0.717814	1.25764	1.0756
Nitab4.5_0000097g0120	Nitab4.5_0000097g0120		-2.29947	0.927577	-0.478359	0.720254	1.04777	0.645502	0.379908	-0.451174	-0.492009
Nitab4.5_0000098g0270	Nitab4.5_0000098g0270		-1.34095	1.41923	0.145941	-0.441995	-0.488032	-1.20403	0.580371	1.68024	-0.350771
Nitab4.5_0000103g0130	Nitab4.5_0000103g0130		-0.533596	0.00975417	-0.149344	-0.555056	0.399824	-1.3325	-1.07021	1.41071	1.82042
Nitab4.5_0000104g0010	Nitab4.5_0000104g0010		-2.39024	0.676575	-0.0195935	-0.487952	0.0905963	-0.323024	1.25247	0.294091	0.90708
Nitab4.5_0000104g0210	Nitab4.5_0000104g0210		-1.41837	-0.602549	2.14031	-0.249318	-0.117721	1.00703	-0.393814	0.422275	-0.787838
Nitab4.5_0000104g0260	Nitab4.5_0000104g0260		-1.26683	0.535235	1.23259	-1.58902	-0.779203	-0.199365	0.84386	1.30341	-0.0806734
Nitab4.5_0000104g0330	Nitab4.5_0000104g0330		0.256012	-1.4429	0.256012	0.0756294	0.848125	-1.63238	-0.1448	1.83672	-0.0524181
Nitab4.5_0000106g0020	Nitab4.5_0000106g0020		-1.75776	-0.943999	-0.233728	0.592829	-0.496972	1.3068	0.107834	1.61567	-0.190679
Nitab4.5_0000110g0600	Nitab4.5_0000110g0600		-1.84977	0.255339	-0.34156	-0.172755	-0.372221	0.0884661	1.51176	1.56886	-0.688125
Nitab4.5_0000113g0210	Nitab4.5_0000113g0210		-1.80077	2.07532	0.977837	0.10369	-0.307365	-0.492101	-0.286045	-0.0163456	-0.254223
Nitab4.5_0000120g0160	Nitab4.5_0000120g0160		-2.63387	0.0668733	0.137609	0.539351	-0.313401	0.20737	0.272927	0.706493	1.01665
Nitab4.5_0000120g0190	Nitab4.5_0000120g0190		-1.64999	0.619786	1.88496	-0.0506251	-0.919225	0.318755	-0.962982	0.675958	0.0833607
Nitab4.5_0000123g0210	Nitab4.5_0000123g0210		-1.71363	1.19015	0.558493	0.374784	0.416068	0.477497	0.986469	-0.829679	-1.46015
Nitab4.5_0000125g0200	Nitab4.5_0000125g0200		-0.95025	0.436007	-0.565824	-0.987707	0.191384	-0.231235	2.37503	-0.78354	0.516134
Nitab4.5_0000126g0070	Nitab4.5_0000126g0070		-1.46273	-1.02435	0.498657	1.8538	-0.130284	-0.15258	-0.998106	0.498657	0.916935
Nitab4.5_0000129g0080	Nitab4.5_0000129g0080		-1.51721	-0.572617	-0.309027	-0.464989	-0.110513	1.44395	0.526483	1.76294	-0.759021
Nitab4.5_0000129g0300	Nitab4.5_0000129g0300		-2.05386	0.499525	0.564921	1.13059	-1.02547	0.839283	0.125044	0.721548	-0.801579
Nitab4.5_0000130g0090	Nitab4.5_0000130g0090		-1.24442	-0.435412	-0.90475	0.562985	0.0449332	-1.27182	1.08651	0.377694	1.78427
Nitab4.5_0000131g0250	Nitab4.5_0000131g0250		-2.20275	1.27199	0.565107	-0.423459	0.983184	0.773381	-0.00385046	-0.448723	-0.51488
Nitab4.5_0000131g0330	Nitab4.5_0000131g0330		-0.632851	-0.247745	-0.449171	0.420966	0.192556	2.00859	-0.770466	1.03479	-1.55667
Nitab4.5_0000131g0360	Nitab4.5_0000131g0360		-1.69235	0.601045	-0.887432	0.376486	0.781319	-1.24265	0.097136	1.59474	0.371707
Nitab4.5_0000134g0030	Nitab4.5_0000134g0030		-1.2258	-0.975833	1.51542	0.0445587	-0.499339	1.08105	-1.1448	1.23181	-0.0270688
Nitab4.5_0000135g0050	Nitab4.5_0000135g0050		-1.01184	-0.157828	0.311514	-0.129277	0.674475	-1.73359	-0.450328	0.521355	1.97552
Nitab4.5_0000136g0310	Nitab4.5_0000136g0310		-1.71383	-1.46631	0.896928	1.10248	1.16195	-0.543441	-0.0568182	0.147479	0.47156
Nitab4.5_0000136g0330	Nitab4.5_0000136g0330		-1.41756	-1.11809	-0.551089	0.529516	-0.452256	-0.332501	0.441604	0.981119	1.91927
Nitab4.5_0000138g0010	Nitab4.5_0000138g0010		-1.13194	0.601175	0.349748	0.756578	0.570636	-1.62317	-1.35908	1.20924	0.626817
Nitab4.5_0000138g0020	Nitab4.5_0000138g0020		-1.67084	-0.105383	0.916309	1.01427	0.400043	-1.25627	-0.991474	1.14149	0.551858
Nitab4.5_0000138g0040	Nitab4.5_0000138g0040		-1.32238	0.373809	0.104671	0.991959	0.756513	-1.23212	-1.49585	1.16293	0.660469
Nitab4.5_0000140g0060	Nitab4.5_0000140g0060		-1.782	-0.648848	-1.0112	-0.118524	0.134062	0.188957	0.340347	1.46416	1.43305
Nitab4.5_0000141g0190	Nitab4.5_0000141g0190		-2.3331	0.0593157	-0.223879	0.502731	-0.195831	0.598916	1.26111	0.942579	-0.611849
Nitab4.5_0000142g0470	Nitab4.5_0000142g0470		-0.137629	-1.00627	-0.425562	-0.56624	0.595636	-0.854701	-0.700558	2.28933	0.805991
Nitab4.5_0000143g0460	Nitab4.5_0000143g0460		-1.14649	0.85722	-1.48302	-0.225967	1.63241	0.792967	0.325494	0.337003	-1.08961
Nitab4.5_0000144g0090	Nitab4.5_0000144g0090		-1.46907	-0.588852	0.835138	0.265366	-0.113162	-1.11232	-0.599576	1.74237	1.0401
Nitab4.5_0000154g0150	Nitab4.5_0000154g0150		-1.56016	1.26884	1.03544	0.485356	0.212542	1.10908	-1.12846	-0.920635	-0.502005
Nitab4.5_0000154g0170	Nitab4.5_0000154g0170		-1.97221	-0.670306	-0.275537	0.916335	-0.100112	-0.849105	1.1401	1.09916	0.71167
Nitab4.5_0000155g0110	Nitab4.5_0000155g0110		-1.282	0.796975	0.412654	0.288024	0.36679	-1.38464	-1.40594	1.07476	1.13337
Nitab4.5_0000163g0110	Nitab4.5_0000163g0110		-0.651574	-0.896927	0.902215	0.0148406	-0.143535	-0.768376	-1.1268	0.465827	2.20433
Nitab4.5_0000165g0100	Nitab4.5_0000165g0100		-1.59343	-1.18238	1.33594	0.8463	0.119088	-0.237159	-0.559789	1.46335	-0.191913
Nitab4.5_0000167g0020	Nitab4.5_0000167g0020		-2.10959	0.841465	-0.060116	-0.752663	0.0484739	-0.185835	1.60503	0.791595	-0.178359
Nitab4.5_0000170g0190	Nitab4.5_0000170g0190		-1.26207	-0.644441	-0.80232	-0.0573879	-1.22832	0.324744	1.59715	1.16248	0.910163
Nitab4.5_0000170g0350	Nitab4.5_0000170g0350		-2.1642	0.948745	0.235648	0.0794042	0.727961	1.10366	0.585739	-0.995774	-0.52118
Nitab4.5_0000171g0230	Nitab4.5_0000171g0230		-0.575	0.515884	-0.0540708	-0.804372	-0.704426	-0.388515	1.60432	1.6947	-1.28852
Nitab4.5_0000173g0220	Nitab4.5_0000173g0220		-1.7663	0.981214	1.40833	-0.912827	-0.52612	0.657337	-0.882553	0.709166	0.331748
Nitab4.5_0000174g0280	Nitab4.5_0000174g0280		-1.49386	-1.09484	0.836459	0.290052	0.462872	-0.451483	-1.04631	1.5272	0.969905
Nitab4.5_0000175g0200	Nitab4.5_0000175g0200		-1.94825	0.0765353	-0.385889	-1.05983	-0.200603	0.497681	1.04277	0.443088	1.5345
Nitab4.5_0000176g0030	Nitab4.5_0000176g0030		-1.74666	1.23466	-0.816582	0.374926	-0.0959058	0.656335	-1.01314	-0.0590703	1.46544
Nitab4.5_0000178g0250	Nitab4.5_0000178g0250		-1.28209	-0.0746494	-0.673281	0.00874999	-1.42444	-0.219839	1.33919	0.762858	1.5635
Nitab4.5_0000180g0150	Nitab4.5_0000180g0150		-2.52663	-0.439126	-0.337171	0.212597	0.200719	0.402899	0.834782	0.841805	0.810127
Nitab4.5_0000181g0070	Nitab4.5_0000181g0070		-2.62305	0.832715	0.971856	-0.296437	0.132589	0.395773	0.0256199	0.104931	0.456002
Nitab4.5_0000185g0380	Nitab4.5_0000185g0380		-1.6722	-0.321465	0.330806	-1.21001	0.455771	-0.817617	1.26288	0.749585	1.22224
Nitab4.5_0000187g0200	Nitab4.5_0000187g0200		-1.89917	-0.474035	-0.314325	-1.04383	0.314321	0.139701	1.12236	0.703288	1.4517
Nitab4.5_0000191g0200	Nitab4.5_0000191g0200		-1.89686	0.597906	0.77429	-0.543119	-0.243483	1.22783	-0.113563	1.22783	-1.03083
Nitab4.5_0000197g0050	Nitab4.5_0000197g0050		-1.12223	-1.82094	0.992405	1.16462	0.901923	-0.57079	-0.322724	-0.129656	0.907386
Nitab4.5_0000202g0060	Nitab4.5_0000202g0060		-1.65212	-0.378544	-0.841779	0.455537	0.237122	-0.979575	1.81042	0.737181	0.611751
Nitab4.5_0000206g0050	Nitab4.5_0000206g0050		-0.237246	0.0799636	0.769706	1.15655	-0.538959	-1.63266	-0.141577	1.6655	-1.12128
Nitab4.5_0000206g0090	Nitab4.5_0000206g0090		-1.94637	-0.0240367	0.0815308	-0.571602	-0.459349	-0.116232	1.97292	0.218794	0.844341
Nitab4.5_0000206g0160	Nitab4.5_0000206g0160		-1.81081	-0.552474	-0.375445	-0.532157	1.6255	-0.26089	1.30046	-0.147966	0.753781
Nitab4.5_0000234g0290	Nitab4.5_0000234g0290		-1.58357	-1.16694	0.339081	0.388281	0.120151	1.76508	0.0508299	0.973188	-0.8861
Nitab4.5_0000235g0180	Nitab4.5_0000235g0180		-1.76116	0.164126	-0.879436	-0.391362	1.22234	1.21295	0.887789	-0.965066	0.509815
Nitab4.5_0000245g0030	Nitab4.5_0000245g0030		-2.69463	0.830533	0.658852	0.0698519	0.124813	0.327409	0.36468	-0.230465	0.548954
Nitab4.5_0000245g0140	Nitab4.5_0000245g0140		-1.70498	1.72366	1.19029	0.0196476	0.504089	-0.495221	0.268084	-0.74069	-0.764879
Nitab4.5_0000249g0430	Nitab4.5_0000249g0430		-1.88239	0.272692	1.29931	0.850493	0.368635	-0.801441	-1.24305	0.533226	0.602518
Nitab4.5_0000254g0230	Nitab4.5_0000254g0230		-1.54382	0.107561	-0.39581	-0.472535	-0.0257408	-1.27469	1.58765	1.15706	0.860335
Nitab4.5_0000256g0440	Nitab4.5_0000256g0440		-1.58246	1.46845	1.01292	-1.30807	-0.754948	-0.404109	0.531055	0.675573	0.361588
Nitab4.5_0000268g0030	Nitab4.5_0000268g0030		-0.839051	-1.41177	1.38151	1.28833	-0.488768	-0.683769	-0.393432	1.35308	-0.206138
Nitab4.5_0000274g0110	Nitab4.5_0000274g0110		-1.79443	-0.982219	1.49858	1.36183	0.25123	-0.592077	-0.187863	-0.0664626	0.511418
Nitab4.5_0000278g0090	Nitab4.5_0000278g0090		-0.971369	0.0342009	-1.14979	0.10463	-0.52066	-1.25038	1.35243	0.903437	1.49751
Nitab4.5_0000283g0410	Nitab4.5_0000283g0410		-1.28176	-1.55701	1.23044	0.955525	0.469946	-0.779043	-0.616825	0.949693	0.62903
Nitab4.5_0000283g0460	Nitab4.5_0000283g0460		-1.60224	0.722551	-0.138736	0.106656	0.489379	-0.509657	-0.138736	2.0827	-1.01192
Nitab4.5_0000288g0050	Nitab4.5_0000288g0050		-1.80432	0.29215	-1.37214	-0.230958	0.0161317	-0.00614827	0.522339	1.05267	1.53027
Nitab4.5_0000291g0060	Nitab4.5_0000291g0060		-0.555101	-0.974485	0.141176	-0.125915	0.601803	-0.827192	-1.32246	1.86479	1.19738
Nitab4.5_0000302g0060	Nitab4.5_0000302g0060		-1.42951	-0.239416	0.818235	0.754352	0.379219	-0.892655	-1.52606	1.30266	0.833185
Nitab4.5_0000305g0150	Nitab4.5_0000305g0150		-1.29212	-0.379377	-0.975291	0.0713814	-0.241268	-0.281996	-0.203284	1.10338	2.19857
Nitab4.5_0000305g0330	Nitab4.5_0000305g0330		-1.40054	-1.0133	1.94469	-0.0794406	-0.687327	0.947181	-0.625477	0.307254	0.606964
Nitab4.5_0000308g0140	Nitab4.5_0000308g0140		-2.1378	0.579981	-0.376591	1.28888	0.210972	-1.03527	0.990008	0.041336	0.438494
Nitab4.5_0000309g0010	Nitab4.5_0000309g0010		-0.854894	-1.78095	1.5085	1.25224	-0.381762	-0.463601	-0.191361	0.925318	-0.0134907
Nitab4.5_0000312g0180	Nitab4.5_0000312g0180		-2.4841	0.148057	-0.113796	-0.362441	0.0729829	0.371118	1.34091	0.825304	0.201963
Nitab4.5_0000313g0050	Nitab4.5_0000313g0050		-2.72736	0.735633	0.586741	0.0164899	-0.177773	0.512503	0.273458	0.424329	0.35598
Nitab4.5_0000317g0220	Nitab4.5_0000317g0220		-2.44953	0.0859195	-0.120186	0.132547	-0.316566	0.132547	0.163443	1.14656	1.22527
Nitab4.5_0000319g0330	Nitab4.5_0000319g0330		-2.09169	1.16911	-0.766081	0.241267	0.907792	0.175654	0.898378	-0.902852	0.368424
Nitab4.5_0000319g0340	Nitab4.5_0000319g0340		-1.92343	-0.162463	-0.214808	1.03133	-0.24644	0.152066	1.95809	-0.48376	-0.110581
Nitab4.5_0000329g0170	Nitab4.5_0000329g0170		-1.51513	1.14944	-0.648608	-0.543936	-0.00955594	-0.0235993	2.12353	-0.352637	-0.179503
Nitab4.5_0000332g0200	Nitab4.5_0000332g0200		-0.828594	0.623369	1.12668	0.774832	0.24143	-1.54167	-1.47937	-0.108217	1.19155
Nitab4.5_0000334g0090	Nitab4.5_0000334g0090		-0.653602	-0.782126	-0.935607	1.4557	0.110452	-1.21197	0.261097	1.84641	-0.0903595
Nitab4.5_0000335g0180	Nitab4.5_0000335g0180		-1.90932	-0.655353	-1.03438	0.0906429	0.964661	1.16037	1.02626	-0.297294	0.654414
Nitab4.5_0000337g0090	Nitab4.5_0000337g0090		-2.30565	0.0383027	-0.436646	0.132711	-0.445946	0.367068	1.49722	0.234176	0.918761
Nitab4.5_0000338g0220	Nitab4.5_0000338g0220		-2.759	0.441621	0.69363	0.155211	0.0324027	0.325204	0.426693	0.62912	0.055114
Nitab4.5_0000340g0070	Nitab4.5_0000340g0070		-1.18446	-0.897586	1.33284	1.37016	-0.150845	-1.10164	-0.610638	1.23626	0.00592174
Nitab4.5_0000343g0020	Nitab4.5_0000343g0020		-2.33629	0.63833	-0.492063	-0.257234	-0.382023	0.348595	1.38595	0.685996	0.408741
Nitab4.5_0000343g0220	Nitab4.5_0000343g0220		-1.40356	0.939599	0.771324	-1.51581	-1.21474	0.724113	0.802477	0.771324	0.125278
Nitab4.5_0000353g0100	Nitab4.5_0000353g0100		-1.32733	0.164214	0.425942	1.11564	-0.689714	-1.39744	-0.539494	0.605244	1.64293
Nitab4.5_0000359g0110	Nitab4.5_0000359g0110		-0.647955	-1.25364	0.563051	0.187824	0.243611	-1.82375	0.187196	1.29038	1.25328
Nitab4.5_0000359g0140	Nitab4.5_0000359g0140		-1.68755	0.38927	-0.894249	0.335315	0.189039	-1.33478	1.38134	0.96612	0.655496
Nitab4.5_0000368g0030	Nitab4.5_0000368g0030		-1.9324	1.47438	-0.772418	0.921308	-0.929043	0.57507	0.34023	-0.215973	0.538846
Nitab4.5_0000375g0280	Nitab4.5_0000375g0280		-0.880833	-0.47346	0.803904	0.525772	0.908144	-1.47729	-1.27182	0.335943	1.52964
Nitab4.5_0000375g0350	Nitab4.5_0000375g0350		-2.50631	0.552471	-0.764544	0.713129	-0.19482	0.529517	0.339127	0.67972	0.651712
Nitab4.5_0000381g0240	Nitab4.5_0000381g0240		-2.57377	0.651388	0.24089	0.0602532	0.399515	-0.635209	0.959939	0.486192	0.410806
Nitab4.5_0000386g0030	Nitab4.5_0000386g0030		-0.802236	-1.0358	0.239046	0.793557	-0.0548087	-1.77707	0.101812	1.59251	0.942982
Nitab4.5_0000386g0150	Nitab4.5_0000386g0150		-2.11605	0.34797	0.805596	1.01296	0.616649	-0.990126	-0.810196	0.749771	0.383427
Nitab4.5_0000386g0240	Nitab4.5_0000386g0240		0.236287	0.00931319	-0.238051	-0.291851	0.885696	-1.99172	-1.04288	1.17783	1.25537
Nitab4.5_0000405g0090	Nitab4.5_0000405g0090		-2.2082	-0.601211	-0.601211	0.423857	0.330208	-0.168978	0.950796	0.47784	1.3969
Nitab4.5_0000412g0050	Nitab4.5_0000412g0050		-1.41152	-1.0609	1.17737	1.07807	1.15477	-1.03621	-0.713956	0.197952	0.614422
Nitab4.5_0000428g0190	Nitab4.5_0000428g0190		-0.343987	-0.811195	0.286178	-0.317996	0.040108	-1.22454	-0.970677	1.75003	1.59208
Nitab4.5_0000429g0060	Nitab4.5_0000429g0060		-0.969394	-0.207939	0.388209	-0.368717	-0.136442	-1.39795	-0.542432	1.95772	1.27695
Nitab4.5_0000433g0050	Nitab4.5_0000433g0050		-1.6469	-0.645831	-0.34234	-0.809968	0.318045	-0.07614	1.79363	1.32924	0.0802641
Nitab4.5_0000433g0160	Nitab4.5_0000433g0160		-1.42455	0.314306	0.514993	0.33711	0.726673	-1.557	-1.08531	1.0963	1.07748
Nitab4.5_0000446g0120	Nitab4.5_0000446g0120		-0.301993	0.630944	0.829017	-1.81082	-1.01237	0.208868	0.00631037	1.82604	-0.375998
Nitab4.5_0000446g0220	Nitab4.5_0000446g0220		-1.37345	0.147078	-0.402784	1.14469	0.00356569	1.65224	-0.3151	0.672709	-1.52895
Nitab4.5_0000457g0340	Nitab4.5_0000457g0340		-2.22219	0.110706	-0.548301	0.251143	0.397627	-0.582905	1.54613	0.876447	0.171346
Nitab4.5_0000463g0160	Nitab4.5_0000463g0160		-1.1535	-0.198994	-0.670178	0.650348	-0.0265586	1.8883	-0.860776	1.27689	-0.905534
Nitab4.5_0000467g0050	Nitab4.5_0000467g0050		-0.982699	0.344453	0.135135	0.662821	-0.380858	1.40451	-0.982699	1.37522	-1.57589
Nitab4.5_0000467g0080	Nitab4.5_0000467g0080		-2.1402	0.182767	-0.63808	-0.261511	1.46241	0.743272	0.707378	-0.627011	0.570976
Nitab4.5_0000472g0190	Nitab4.5_0000472g0190		-1.60994	-1.21844	1.25538	1.37449	1.02418	-0.601078	-0.106356	-0.181031	0.0627931
Nitab4.5_0000492g0130	Nitab4.5_0000492g0130		-1.95785	-0.447683	-0.447683	0.269043	-0.764698	0.161071	0.95532	0.533901	1.69858
Nitab4.5_0000498g0040	Nitab4.5_0000498g0040		-1.00506	-1.35754	1.77065	0.81975	-0.514568	-0.540239	-0.592902	1.17012	0.249791
Nitab4.5_0000508g0220	Nitab4.5_0000508g0220		-1.10589	-1.35643	-0.507301	1.20935	-0.17739	-0.866876	0.881993	1.59699	0.325551
Nitab4.5_0000514g0160	Nitab4.5_0000514g0160		-2.01263	0.0562192	-0.526616	-0.240957	0.426434	-0.825507	1.00131	0.563915	1.55783
Nitab4.5_0000519g0020	Nitab4.5_0000519g0020		-0.810157	-0.676322	0.370466	-0.815846	0.105035	-0.698275	-0.832968	2.03444	1.32363
Nitab4.5_0000525g0310	Nitab4.5_0000525g0310		-1.58928	0.692809	0.148629	0.0880566	-0.473574	0.148629	2.21014	-0.409652	-0.815763
Nitab4.5_0000540g0090	Nitab4.5_0000540g0090		-0.419173	-0.332999	-0.385889	-0.574588	0.480981	-1.70312	-0.0121525	2.08991	0.857036
Nitab4.5_0000551g0180	Nitab4.5_0000551g0180		-1.97496	0.803514	0.578496	0.403013	0.0419571	0.368882	1.49136	-0.60226	-1.11
Nitab4.5_0000578g0160	Nitab4.5_0000578g0160		-2.21537	0.433904	0.0735616	0.457607	0.358779	-0.817243	1.40982	0.805273	-0.506327
Nitab4.5_0000583g0240	Nitab4.5_0000583g0240		-1.00793	-1.08235	-0.145573	0.670023	0.0934602	-1.40712	-0.0267819	1.70791	1.19836
Nitab4.5_0000588g0230	Nitab4.5_0000588g0230		-2.05605	0.0952414	-0.608762	-0.067169	1.035	-0.344975	1.30777	-0.481733	1.12068
Nitab4.5_0000589g0030	Nitab4.5_0000589g0030		-2.11305	1.31307	-0.582131	0.172056	0.94655	0.771992	-0.522783	0.588981	-0.574679
Nitab4.5_0000603g0030	Nitab4.5_0000603g0030		-2.01866	-0.467005	-0.662834	-0.25632	0.674623	1.14245	1.18293	-0.49052	0.895334
Nitab4.5_0000604g0090	Nitab4.5_0000604g0090		-1.08947	0.833013	0.500064	0.802448	-0.0341347	-1.97057	-0.807527	1.13712	0.62906
Nitab4.5_0000604g0130	Nitab4.5_0000604g0130		-1.80025	-0.320824	0.691297	1.39805	1.50421	-0.377366	-0.883577	-0.0174934	-0.194052
Nitab4.5_0000609g0030	Nitab4.5_0000609g0030		-2.22074	1.22926	-0.0927713	-0.432354	-0.000265985	-0.484541	1.35527	0.121303	0.524828
Nitab4.5_0000617g0300	Nitab4.5_0000617g0300		-1.19329	-0.448912	-1.14407	0.398466	-0.525485	-0.571716	0.551281	0.876704	2.05702
Nitab4.5_0000622g0210	Nitab4.5_0000622g0210		-2.20659	0.980241	-0.635225	-0.801988	0.695742	-0.187604	0.634827	0.610296	0.910306
Nitab4.5_0000622g0240	Nitab4.5_0000622g0240		-1.83168	-0.470777	-0.319991	-0.198807	0.0379128	1.23358	-0.172138	1.9207	-0.198807
Nitab4.5_0000628g0100	Nitab4.5_0000628g0100		-1.578	-1.26626	0.951795	0.734126	0.342274	-0.623248	-0.729866	1.27255	0.896634
Nitab4.5_0000634g0070	Nitab4.5_0000634g0070		-1.96136	-0.755525	0.0445537	0.76243	0.0295124	1.68391	0.0395427	0.836309	-0.679372
Nitab4.5_0000635g0060	Nitab4.5_0000635g0060		-1.02464	1.60869	0.62988	-2.10838	-0.0993745	0.0349973	0.639597	0.316231	0.00299656
Nitab4.5_0000635g0190	Nitab4.5_0000635g0190		-0.748158	-0.766813	0.725453	1.09581	1.57726	-1.37845	-0.720361	-0.665421	0.880671
Nitab4.5_0000636g0050	Nitab4.5_0000636g0050		-1.99778	-0.272648	-0.382309	-0.48846	0.00702756	0.232544	0.416278	0.457213	2.02813
Nitab4.5_0000655g0020	Nitab4.5_0000655g0020		-1.84388	0.406518	-0.624731	-0.675688	-0.254812	0.0262358	1.04891	0.0688088	1.84863
Nitab4.5_0000661g0030	Nitab4.5_0000661g0030		-2.21226	-0.842355	0.97094	0.873293	0.924828	-0.50637	-0.113277	0.172666	0.732537
Nitab4.5_0000664g0170	Nitab4.5_0000664g0170		-2.27324	-0.476052	-0.0357118	-0.21291	-0.334895	0.281676	0.737014	1.42808	0.886038
Nitab4.5_0000665g0030	Nitab4.5_0000665g0030		-1.35685	0.337244	0.983219	0.560336	-0.313444	1.4733	-1.66547	0.591544	-0.609882
Nitab4.5_0000667g0130	Nitab4.5_0000667g0130		-2.27182	-0.453796	-0.681229	-0.143646	0.49917	0.221087	0.777839	0.762588	1.2898
Nitab4.5_0000676g0290	Nitab4.5_0000676g0290		-1.40283	1.14549	0.0187633	-1.85088	-0.469113	0.579631	0.902786	0.952621	0.123535
Nitab4.5_0000680g0160	Nitab4.5_0000680g0160		-1.23803	0.860837	0.0387631	0.0987514	0.203423	-1.46317	-1.07599	1.45886	1.11656
Nitab4.5_0000681g0250	Nitab4.5_0000681g0250		-1.11461	-1.59607	1.28496	0.525699	0.374073	-0.984932	-0.430448	0.743677	1.19765
Nitab4.5_0000700g0030	Nitab4.5_0000700g0030		-2.12769	-0.372887	-0.428051	0.19793	0.48777	-0.155848	0.0294857	0.462967	1.90632
Nitab4.5_0000706g0120	Nitab4.5_0000706g0120		-2.48909	-0.11932	0.0169539	-0.376887	-0.0633371	0.394958	0.606586	1.18711	0.843025
Nitab4.5_0000714g0070	Nitab4.5_0000714g0070		-1.9603	1.61519	0.961723	0.380954	0.136785	0.483022	-0.307951	-1.025	-0.284425
Nitab4.5_0000714g0090	Nitab4.5_0000714g0090		-1.48088	0.424844	0.825636	0.865812	1.08401	-1.1587	-1.45984	0.716164	0.182961
Nitab4.5_0000715g0090	Nitab4.5_0000715g0090		-1.9131	0.9912	0.63966	1.43803	-1.082	0.333805	0.2067	0.121158	-0.73545
Nitab4.5_0000716g0230	Nitab4.5_0000716g0230		-2.10273	-0.110371	-0.569303	0.644483	0.398961	-0.569303	1.78711	0.344355	0.176795
Nitab4.5_0000721g0140	Nitab4.5_0000721g0140		-2.45894	-0.382116	0.212858	-0.0461512	0.121535	-0.19893	0.911351	1.22166	0.618726
Nitab4.5_0000728g0010	Nitab4.5_0000728g0010		-2.12987	-0.0641268	0.69174	1.15397	1.27216	-0.421503	-0.856164	0.346806	0.00699091
Nitab4.5_0000745g0210	Nitab4.5_0000745g0210		-0.91573	0.263856	-1.1663	0.340042	-0.420825	-0.992799	1.19023	-0.28699	1.98851
Nitab4.5_0000752g0070	Nitab4.5_0000752g0070		-2.33332	-0.0169055	0.321299	0.379575	-0.545339	-0.329502	0.493918	1.56152	0.468757
Nitab4.5_0000760g0070	Nitab4.5_0000760g0070		-1.74438	0.675288	-0.805948	-0.880244	0.195906	-0.68146	1.21489	1.16425	0.861694
Nitab4.5_0000767g0020	Nitab4.5_0000767g0020		-0.846605	-1.51683	1.25858	1.09782	-0.312758	-0.890481	-0.0741608	1.50015	-0.215723
Nitab4.5_0000767g0040	Nitab4.5_0000767g0040		-1.62617	0.332251	-0.526204	-1.13256	0.508738	-0.409939	1.879	0.13186	0.843028
Nitab4.5_0000777g0010	Nitab4.5_0000777g0010		-1.01217	-1.11874	0.512178	0.0880738	0.310309	-1.32258	-0.239735	0.808538	1.97412
Nitab4.5_0000782g0020	Nitab4.5_0000782g0020		-1.1155	-0.297259	0.913434	0.671463	-0.245259	-0.245259	-1.91555	1.33744	0.896484
Nitab4.5_0000782g0210	Nitab4.5_0000782g0210		-1.3872	0.559074	0.061807	0.716775	-0.667061	-0.511084	2.17824	-0.889305	-0.0612387
Nitab4.5_0000786g0150	Nitab4.5_0000786g0150		-1.36869	-0.479073	1.93862	0.793459	0.780288	-0.706804	-1.14083	-0.111827	0.294863
Nitab4.5_0000793g0010	Nitab4.5_0000793g0010		-1.02045	-0.932034	-0.823578	-0.332247	0.205635	1.03488	-0.738408	2.09261	0.513586
Nitab4.5_0000805g0090	Nitab4.5_0000805g0090		-0.938661	-0.875951	-0.980989	-0.959772	0.699682	-0.614457	1.49282	1.12128	1.05605
Nitab4.5_0000805g0100	Nitab4.5_0000805g0100		-1.01498	0.323263	-0.930688	-0.0381693	1.41912	-1.4329	1.12544	-0.595406	1.14432
Nitab4.5_0000813g0060	Nitab4.5_0000813g0060		-0.15484	-1.75089	1.13672	0.369765	0.121665	-0.357481	-0.236641	1.83281	-0.961112
Nitab4.5_0000818g0240	Nitab4.5_0000818g0240		-1.23906	0.101767	-0.191499	-1.17051	-0.131914	-1.10258	1.12132	1.03727	1.5752
Nitab4.5_0000825g0070	Nitab4.5_0000825g0070		-2.09877	0.7762	-0.58961	-0.880588	0.366205	-0.294824	0.874214	0.625011	1.22216
Nitab4.5_0000827g0070	Nitab4.5_0000827g0070		-1.92774	0.877271	0.431056	0.0775859	0.773882	0.339641	1.31534	-1.1644	-0.722637
Nitab4.5_0000850g0180	Nitab4.5_0000850g0180		-2.3918	0.620977	0.462959	-0.718769	-0.211806	1.19996	0.369717	0.732912	-0.0641589
Nitab4.5_0000868g0060	Nitab4.5_0000868g0060		-2.69076	0.044302	0.150939	-0.115786	0.468414	0.145101	0.97714	0.562895	0.457755
Nitab4.5_0000878g0030	Nitab4.5_0000878g0030		-2.46202	0.511385	0.0744243	1.23621	0.85808	-0.289228	0.342975	0.15449	-0.426319
Nitab4.5_0000898g0080	Nitab4.5_0000898g0080		-2.5413	0.017727	-0.291408	-0.0265	0.325223	-0.00434451	0.456087	1.10628	0.958229
Nitab4.5_0000907g0060	Nitab4.5_0000907g0060		-2.44608	0.21901	0.567014	0.13865	0.662538	-0.888783	0.118291	0.98455	0.644809
Nitab4.5_0000914g0030	Nitab4.5_0000914g0030		-1.47291	-1.10142	0.61271	0.675537	0.401017	-0.398783	-1.14251	0.883915	1.54245
Nitab4.5_0000922g0020	Nitab4.5_0000922g0020		-2.47027	-0.226563	0.624595	-0.049144	0.690626	-0.578489	0.758197	1.00294	0.248102
Nitab4.5_0000927g0020	Nitab4.5_0000927g0020		-2.62861	-0.0698928	-0.166267	0.0818604	0.317931	0.138447	0.510602	1.0115	0.80443
Nitab4.5_0000928g0030	Nitab4.5_0000928g0030		-0.63718	-1.29752	0.446608	2.01398	0.930985	-1.0008	-0.760219	0.436983	-0.132842
Nitab4.5_0000930g0080	Nitab4.5_0000930g0080		-2.02818	-0.0613128	0.212808	1.18552	-0.0496525	0.223978	1.63922	-0.737893	-0.384486
Nitab4.5_0000933g0030	Nitab4.5_0000933g0030		-1.39603	-0.355394	1.57419	-0.41382	0.683215	1.59464	-0.993567	-0.485079	-0.208151
Nitab4.5_0000934g0160	Nitab4.5_0000934g0160		-1.96806	0.799677	-0.945482	0.0870021	0.248146	-0.460476	1.79202	0.243883	0.203286
Nitab4.5_0000944g0080	Nitab4.5_0000944g0080		-1.51804	-0.091831	-1.16151	-0.0586142	1.68598	-0.690736	0.751416	-0.115415	1.19875
Nitab4.5_0000960g0010	Nitab4.5_0000960g0010		-2.52843	1.18472	0.144051	0.204405	0.619508	-0.543385	0.619508	0.278735	0.0208844
Nitab4.5_0000962g0090	Nitab4.5_0000962g0090		-0.702914	-0.546106	0.0220935	0.206178	0.192354	-0.986121	-1.39345	1.78843	1.41953
Nitab4.5_0000963g0080	Nitab4.5_0000963g0080		-1.41688	1.28397	-1.00126	0.601474	1.01473	-1.34631	-0.474329	0.759993	0.578608
Nitab4.5_0000969g0020	Nitab4.5_0000969g0020		-2.03063	0.726003	-0.137307	-0.44704	0.764432	1.3609	0.961792	-0.759585	-0.438569
Nitab4.5_0000976g0080	Nitab4.5_0000976g0080		-1.35966	-1.32592	1.03816	0.701274	0.340437	-0.416857	-1.07889	1.33532	0.766134
Nitab4.5_0000983g0070	Nitab4.5_0000983g0070		-1.89584	1.67475	-0.87736	0.418896	0.482994	0.386608	0.748596	-0.100457	-0.838189
Nitab4.5_0001004g0170	Nitab4.5_0001004g0170		-1.47465	-0.594375	2.01562	0.795202	0.832689	-0.617377	-0.710155	0.166096	-0.413056
Nitab4.5_0001023g0040	Nitab4.5_0001023g0040		-2.36132	0.947154	-0.886543	-0.127	0.2588	0.222431	0.330944	0.496287	1.11925
Nitab4.5_0001023g0170	Nitab4.5_0001023g0170		-1.70681	-0.448038	-1.03756	0.289951	-0.898044	0.794607	1.42422	0.85546	0.726211
Nitab4.5_0001028g0140	Nitab4.5_0001028g0140		-1.27042	-0.781829	0.388385	-0.427737	1.06418	-1.2812	0.140222	1.8893	0.279101
Nitab4.5_0001034g0090	Nitab4.5_0001034g0090		-0.966021	-1.25795	0.0565436	0.694111	0.590573	1.22113	-1.28916	1.48671	-0.535928
Nitab4.5_0001047g0080	Nitab4.5_0001047g0080		-1.96323	0.586987	-0.803309	0.388582	1.0823	-0.582795	1.48975	-0.456091	0.257809
Nitab4.5_0001052g0120	Nitab4.5_0001052g0120		-2.62724	0.662947	0.501889	0.209002	-0.605558	0.677994	0.284686	0.284686	0.611598
Nitab4.5_0001061g0140	Nitab4.5_0001061g0140		-2.17155	0.660577	0.998352	0.327841	-0.83922	0.123983	0.558487	1.08014	-0.73862
Nitab4.5_0001068g0020	Nitab4.5_0001068g0020		-1.96095	-0.400082	-0.350237	0.0107568	0.605603	0.678446	1.60431	-0.946365	0.758522
Nitab4.5_0001075g0010	Nitab4.5_0001075g0010		-2.72145	0.0293276	0.0670366	0.322903	0.548638	0.0636359	0.891099	0.217884	0.58093
Nitab4.5_0001094g0020	Nitab4.5_0001094g0020		-1.61325	-1.01691	1.26472	0.393013	1.58334	-0.844487	-0.00550117	-0.305087	0.544158
Nitab4.5_0001094g0200	Nitab4.5_0001094g0200		-2.08625	0.134105	0.0369986	-0.241581	1.26767	1.06107	1.04544	-0.570394	-0.647066
Nitab4.5_0001099g0070	Nitab4.5_0001099g0070		-0.739169	0.537529	-0.924013	0.0251866	-0.322939	-0.494478	1.71284	1.5179	-1.31286
Nitab4.5_0001101g0150	Nitab4.5_0001101g0150		-0.4896	-0.527922	0.372998	0.163986	-0.677997	-0.236865	-1.61531	0.931615	2.0791
Nitab4.5_0001107g0020	Nitab4.5_0001107g0020		-1.22379	-1.31016	0.618885	0.603772	0.945282	-1.3661	-0.190604	1.40505	0.517664
Nitab4.5_0001110g0170	Nitab4.5_0001110g0170		-1.97249	-0.00483179	0.238404	0.512475	1.14771	-1.26803	-0.414108	0.613151	1.14771
Nitab4.5_0001119g0030	Nitab4.5_0001119g0030		-1.24123	0.694869	-0.843872	0.469392	-0.190179	-1.05385	1.93136	0.871688	-0.638183
Nitab4.5_0001148g0040	Nitab4.5_0001148g0040		-1.9354	0.226538	0.500695	0.544976	0.871738	-1.10909	-0.94227	0.722247	1.12057
Nitab4.5_0001154g0030	Nitab4.5_0001154g0030		-2.12463	0.00237376	-0.480999	0.371936	-1.00017	0.406781	0.847535	0.616064	1.3611
Nitab4.5_0001159g0100	Nitab4.5_0001159g0100		-2.52986	1.28608	0.22492	0.458003	-0.420968	-0.0280099	0.636835	0.0593925	0.313607
Nitab4.5_0001159g0140	Nitab4.5_0001159g0140		-2.10609	0.0283328	0.098903	0.389544	-0.989178	-0.444014	1.32796	0.963957	0.730588
Nitab4.5_0001171g0050	Nitab4.5_0001171g0050		-0.567573	-0.861301	1.23093	0.111985	-0.231921	-0.487294	-1.65322	0.803706	1.65469
Nitab4.5_0001176g0020	Nitab4.5_0001176g0020		-2.63488	0.191373	0.0974532	0.678181	-0.115733	0.150545	0.277531	0.168092	1.18744
Nitab4.5_0001176g0110	Nitab4.5_0001176g0110		-1.99259	0.708831	-1.1087	-0.189331	0.207255	-0.259906	1.48064	0.960087	0.193717
Nitab4.5_0001182g0060	Nitab4.5_0001182g0060		-2.35485	0.322378	-0.0241783	0.257246	-0.54851	0.514727	1.57026	-0.198599	0.461534
Nitab4.5_0001195g0040	Nitab4.5_0001195g0040		-1.70962	1.12965	1.64582	-1.13767	0.537949	0.453565	-0.198572	-0.318529	-0.402586
Nitab4.5_0001201g0080	Nitab4.5_0001201g0080		-2.43511	0.419059	-0.254461	0.147029	0.346581	0.121412	1.20912	0.968773	-0.52241
Nitab4.5_0001208g0170	Nitab4.5_0001208g0170		-1.96682	2.03943	-0.484238	0.0827357	-0.110584	-0.204927	0.776705	0.11379	-0.246096
Nitab4.5_0001231g0100	Nitab4.5_0001231g0100		-0.735889	-0.795028	1.07098	-0.332323	-0.134933	-0.654029	-1.28894	1.02112	1.84904
Nitab4.5_0001234g0030	Nitab4.5_0001234g0030		-2.19528	0.396633	0.130203	-1.01988	0.278555	-0.024009	0.630419	0.244153	1.5592
Nitab4.5_0001254g0020	Nitab4.5_0001254g0020		-2.24753	0.61304	0.0107593	0.625853	-0.225502	0.640162	1.27754	-0.997988	0.303666
Nitab4.5_0001259g0100	Nitab4.5_0001259g0100		-1.41049	-0.442723	-0.503007	0.0845619	0.247069	-1.36506	0.696476	1.85565	0.837519
Nitab4.5_0001267g0100	Nitab4.5_0001267g0100		-2.28624	-0.134901	0.426655	0.406835	-0.627148	-0.200211	0.861671	1.49258	0.0607554
Nitab4.5_0001275g0030	Nitab4.5_0001275g0030		-2.34777	0.00318583	-0.663557	-0.301569	0.370359	0.389422	1.20227	0.277376	1.07028
Nitab4.5_0001279g0170	Nitab4.5_0001279g0170		-0.767827	-0.224037	1.95698	-0.201998	-0.224037	1.0729	-1.59696	0.599947	-0.614966
Nitab4.5_0001295g0180	Nitab4.5_0001295g0180		-0.419942	-0.583757	-0.469853	-0.129227	0.507595	-1.33347	-0.87205	1.61999	1.68071
Nitab4.5_0001298g0040	Nitab4.5_0001298g0040		-2.14384	-0.0161118	-0.72392	-0.404133	1.27383	-0.341638	0.709067	1.06656	0.580189
Nitab4.5_0001324g0090	Nitab4.5_0001324g0090		-1.77431	0.0500985	0.917693	0.790291	0.897196	-1.307	-0.940808	0.841769	0.525068
Nitab4.5_0001328g0080	Nitab4.5_0001328g0080		-1.96888	0.825787	0.618632	0.805367	-0.63982	1.13757	0.15323	0.324359	-1.25624
Nitab4.5_0001334g0050	Nitab4.5_0001334g0050		-1.13316	-1.34266	-0.392374	-0.163138	0.439687	1.47438	-0.819749	1.60785	0.329158
Nitab4.5_0001354g0070	Nitab4.5_0001354g0070		-1.31333	0.533477	0.508324	0.502022	0.319018	-1.82358	-0.788558	1.42113	0.641489
Nitab4.5_0001365g0040	Nitab4.5_0001365g0040		-1.29959	-0.592748	-0.0619479	-1.17167	0.939829	-1.02775	1.09845	0.741948	1.37348
Nitab4.5_0001366g0050	Nitab4.5_0001366g0050		-1.90141	-0.288414	-0.673829	-1.00656	0.610591	0.10527	0.759568	1.25176	1.14302
Nitab4.5_0001402g0160	Nitab4.5_0001402g0160		-0.885458	0.267248	-1.36071	0.612824	-0.401359	-1.31615	0.562063	1.77513	0.746412
Nitab4.5_0001423g0050	Nitab4.5_0001423g0050		-1.87619	1.45059	-0.700652	-0.123899	-0.635173	0.435981	-0.261786	0.245894	1.46524
Nitab4.5_0001423g0150	Nitab4.5_0001423g0150		-1.20965	0.0936971	-1.34574	-0.711472	0.858444	-0.512762	1.72903	-0.00668537	1.10514
Nitab4.5_0001449g0050	Nitab4.5_0001449g0050		-1.88768	-0.239258	-0.129373	0.200664	-0.0416102	-0.447807	1.10121	-0.474979	1.91883
Nitab4.5_0001462g0060	Nitab4.5_0001462g0060		-0.887602	0.866737	-0.887602	1.01463	-0.887602	-0.887602	1.20118	1.35546	-0.887602
Nitab4.5_0001473g0010	Nitab4.5_0001473g0010		-2.29099	1.0704	-0.487752	-0.259939	0.523701	-0.554453	1.06527	0.195152	0.738618
Nitab4.5_0001476g0010	Nitab4.5_0001476g0010		-1.33178	-0.913409	1.14987	1.04501	-0.331773	-1.24791	-0.246971	1.43241	0.444562
Nitab4.5_0001476g0110	Nitab4.5_0001476g0110		-1.35377	-0.381774	-0.149124	0.665455	-1.14022	-0.197456	2.24878	-0.0835637	0.391672
Nitab4.5_0001478g0210	Nitab4.5_0001478g0210		-2.17584	-0.293871	0.1705	0.910252	-0.400024	0.420699	1.69237	0.0224627	-0.346544
Nitab4.5_0001485g0200	Nitab4.5_0001485g0200		-1.03955	-0.559403	1.04365	-0.0842304	-0.593135	1.47659	-1.56926	1.22709	0.0982426
Nitab4.5_0001494g0090	Nitab4.5_0001494g0090		-1.4582	-0.0470849	-0.157011	0.510365	-1.53746	0.0934818	1.91381	0.740104	-0.0580063
Nitab4.5_0001499g0010	Nitab4.5_0001499g0010		-1.76378	-1.04881	1.43386	0.371263	1.03667	-0.991338	0.0450142	0.218473	0.698647
Nitab4.5_0001499g0090	Nitab4.5_0001499g0090		-1.61691	1.17404	0.907761	0.989823	-1.30235	1.00554	-0.467629	-0.485341	-0.204943
Nitab4.5_0001514g0080	Nitab4.5_0001514g0080		-2.21339	1.21448	-0.381487	-0.102277	0.329572	1.14031	0.827527	-0.25841	-0.556319
Nitab4.5_0001521g0010	Nitab4.5_0001521g0010		-1.49061	2.21854	0.461008	-0.336891	-0.216658	0.550632	-0.038341	-1.08373	-0.0639555
Nitab4.5_0001552g0100	Nitab4.5_0001552g0100		-2.38461	-0.240236	0.375778	-0.163922	-0.0780359	-0.273283	0.665726	1.47465	0.623935
Nitab4.5_0001552g0150	Nitab4.5_0001552g0150		-1.36021	0.170381	1.20981	-1.19779	-1.20782	1.47376	-0.00226758	0.751874	0.162263
Nitab4.5_0001601g0060	Nitab4.5_0001601g0060		-1.6298	-0.339827	-0.541442	-1.27045	0.266929	0.046597	1.55394	0.981029	0.933016
Nitab4.5_0001603g0070	Nitab4.5_0001603g0070		-1.88954	0.843374	0.2282	1.82417	-0.0133633	-0.123855	-0.864396	-0.538951	0.534364
Nitab4.5_0001606g0050	Nitab4.5_0001606g0050		-2.50186	0.110151	0.858693	0.447853	-0.462287	-0.0393974	0.368452	0.0187128	1.19969
Nitab4.5_0001612g0090	Nitab4.5_0001612g0090		-2.66794	0.939009	-0.098236	-0.148339	0.178133	0.651868	0.525603	0.45768	0.162219
Nitab4.5_0001616g0090	Nitab4.5_0001616g0090		-1.61248	1.23141	-0.970435	-0.363809	1.63943	0.344518	0.0588552	-0.85146	0.523967
Nitab4.5_0001618g0290	Nitab4.5_0001618g0290		-1.51551	1.21965	-0.161954	0.0268517	0.803333	1.73366	-0.666091	-0.889379	-0.550566
Nitab4.5_0001619g0050	Nitab4.5_0001619g0050		-0.831175	-1.38066	1.2696	0.274385	0.29165	-1.25034	-0.655226	1.27276	1.00901
Nitab4.5_0001623g0010	Nitab4.5_0001623g0010		-0.248897	-2.14213	0.601716	1.36347	0.698396	-0.787728	-0.470945	0.887999	0.0981179
Nitab4.5_0001623g0020	Nitab4.5_0001623g0020		-1.91969	0.40845	-1.43808	0.060837	0.242886	-0.064658	0.350693	0.94933	1.41024
Nitab4.5_0001650g0150	Nitab4.5_0001650g0150		-2.68442	0.121945	-0.0930441	0.217675	0.427759	0.0286834	1.00924	0.331101	0.641071
Nitab4.5_0001661g0010	Nitab4.5_0001661g0010		-1.54527	0.395719	0.66999	0.938782	-0.805	1.19545	-0.641537	1.03939	-1.24752
Nitab4.5_0001663g0100	Nitab4.5_0001663g0100		-2.4486	0.285927	-0.178526	1.28833	0.581743	-0.461843	0.254334	-0.0990155	0.777652
Nitab4.5_0001663g0170	Nitab4.5_0001663g0170		-1.43127	-0.0673518	-0.868956	-0.778747	1.15142	-0.905192	1.37128	1.20668	0.322147
Nitab4.5_0001664g0110	Nitab4.5_0001664g0110		-0.101653	0.536082	0.694102	-0.23657	-0.272466	-1.72165	-1.4005	1.12252	1.38013
Nitab4.5_0001671g0070	Nitab4.5_0001671g0070		-2.36383	0.627173	-0.954351	0.761827	-0.218448	0.280616	0.477983	0.371876	1.01715
Nitab4.5_0001700g0070	Nitab4.5_0001700g0070		-0.898455	-1.59087	1.00906	0.172242	1.26562	-1.3064	-0.109536	1.06842	0.389924
Nitab4.5_0001714g0140	Nitab4.5_0001714g0140		-2.48472	0.529164	-0.460913	0.00138499	0.830582	-0.430583	0.926837	0.604319	0.483932
Nitab4.5_0001714g0190	Nitab4.5_0001714g0190		-2.3414	0.548332	0.442097	0.157061	-0.560658	-0.456635	1.35554	0.795683	0.0599885
Nitab4.5_0001721g0030	Nitab4.5_0001721g0030		-2.23085	-0.147067	-0.251696	0.47222	-0.437027	0.348506	1.72243	-0.124965	0.648453
Nitab4.5_0001727g0150	Nitab4.5_0001727g0150		-1.42924	0.903339	-0.534104	0.0493628	-0.101783	-1.56662	0.803012	0.236486	1.63955
Nitab4.5_0001735g0050	Nitab4.5_0001735g0050		-1.69775	-0.732862	-0.358488	0.10238	0.305205	1.34263	0.136734	1.7001	-0.797943
Nitab4.5_0001769g0020	Nitab4.5_0001769g0020		-2.7346	0.371167	0.0367549	0.0683929	0.23332	0.266967	0.95141	0.508159	0.298428
Nitab4.5_0001769g0050	Nitab4.5_0001769g0050		-1.92055	1.10227	-0.359714	-0.91756	1.18422	0.64331	-0.425336	-0.319523	1.01289
Nitab4.5_0001769g0170	Nitab4.5_0001769g0170		-0.49521	-1.55148	-0.607801	1.27832	0.60618	-1.07945	-0.431764	1.24817	1.03303
Nitab4.5_0001771g0110	Nitab4.5_0001771g0110		-1.18443	-1.27113	0.388183	0.279699	-0.0542022	1.14454	-1.11284	1.78905	0.0211248
Nitab4.5_0001772g0010	Nitab4.5_0001772g0010		-1.63357	0.158599	0.835798	0.45868	0.514756	-0.844693	-1.52866	1.05911	0.979983
Nitab4.5_0001797g0020	Nitab4.5_0001797g0020		-1.5587	0.857496	0.702311	1.01544	-1.087	0.849849	0.834522	-0.355177	-1.25874
Nitab4.5_0001803g0010	Nitab4.5_0001803g0010		-1.49271	-0.15534	-1.04057	-0.063153	-0.0413976	-0.689926	0.37075	1.23805	1.87429
Nitab4.5_0001841g0100	Nitab4.5_0001841g0100		-2.00706	0.959596	1.0059	0.889622	0.266386	0.853089	-0.411525	-0.963709	-0.592292
Nitab4.5_0001879g0070	Nitab4.5_0001879g0070		-0.737225	-1.70611	1.28972	0.961089	-0.330505	0.391466	-1.08657	-0.0128531	1.23099
Nitab4.5_0001925g0220	Nitab4.5_0001925g0220		-2.58922	-0.0288947	-0.269775	0.222755	0.466105	-0.0084695	0.266614	0.950717	0.990168
Nitab4.5_0001925g0260	Nitab4.5_0001925g0260		-2.20391	0.901092	1.13337	0.264968	-0.198667	0.00872052	0.40418	0.773884	-1.08364
Nitab4.5_0001942g0110	Nitab4.5_0001942g0110		-1.31362	0.0484016	1.06966	-1.8278	0.174189	-0.271254	1.08039	1.21823	-0.178195
Nitab4.5_0001944g0060	Nitab4.5_0001944g0060		-0.759625	1.46192	-0.995216	-0.526637	-1.07433	-0.296195	1.53209	1.10754	-0.449543
Nitab4.5_0001955g0010	Nitab4.5_0001955g0010		-1.20026	-0.0469591	0.93284	-0.627805	-1.52696	1.31449	-0.143364	1.47677	-0.178758
Nitab4.5_0001965g0050	Nitab4.5_0001965g0050		-1.42147	0.262772	2.07077	-0.863913	-0.00550285	0.577727	-1.13641	0.50048	0.0155522
Nitab4.5_0001988g0010	Nitab4.5_0001988g0010		-1.71372	-0.16447	1.36107	1.59608	-0.12959	-1.1717	-0.317303	0.261515	0.278116
Nitab4.5_0001997g0130	Nitab4.5_0001997g0130		-2.20202	0.781041	1.32397	-0.669084	0.637545	0.806826	-0.0486407	-0.517898	-0.111739
Nitab4.5_0002009g0040	Nitab4.5_0002009g0040		-2.41445	0.590926	0.614443	0.105137	-0.657428	0.229434	-0.0722563	0.229434	1.37476
Nitab4.5_0002019g0020	Nitab4.5_0002019g0020		-0.32312	-1.54052	0.480741	-0.32312	0.822487	-0.986605	-0.18416	2.121	-0.0667027
Nitab4.5_0002038g0010	Nitab4.5_0002038g0010		-2.60137	0.551356	0.356661	-0.329407	-0.121123	-0.0314926	0.958115	0.705178	0.512084
Nitab4.5_0002040g0090	Nitab4.5_0002040g0090		-1.49141	-0.217848	-0.928127	0.0777617	-0.485899	-0.265562	0.0802226	1.21017	2.02069
Nitab4.5_0002045g0110	Nitab4.5_0002045g0110		-2.26164	-0.378767	-0.234683	-0.137578	0.0454207	-0.169713	0.684187	1.50964	0.943133
Nitab4.5_0002056g0070	Nitab4.5_0002056g0070		-0.207485	-0.0657233	1.16923	-1.53249	-1.01313	-0.567086	0.598903	1.86285	-0.245067
Nitab4.5_0002093g0020	Nitab4.5_0002093g0020		-1.16201	-1.00227	1.4269	-0.547966	0.0728063	1.87468	-0.872451	0.159352	0.0509658
Nitab4.5_0002102g0080	Nitab4.5_0002102g0080		-1.86005	-0.112821	-0.210618	0.0705743	-0.639587	-0.837295	1.21474	0.997802	1.37726
Nitab4.5_0002103g0090	Nitab4.5_0002103g0090		-2.51236	0.895551	1.06894	-0.260549	0.68109	-0.35717	0.216319	0.159733	0.108445
Nitab4.5_0002119g0100	Nitab4.5_0002119g0100		-1.32047	0.600998	1.15422	-0.91285	-0.645485	1.95064	-0.491711	0.156372	-0.491711
Nitab4.5_0002123g0030	Nitab4.5_0002123g0030		-2.72225	0.125926	0.326033	0.0666408	0.597506	-0.148934	0.427846	0.763019	0.56421
Nitab4.5_0002129g0120	Nitab4.5_0002129g0120		-1.58174	0.0600235	0.0600235	-0.357294	0.361145	-1.13603	1.14215	1.86252	-0.410803
Nitab4.5_0002146g0020	Nitab4.5_0002146g0020		-2.39017	0.613802	-0.151896	1.20967	-0.476514	0.131062	0.0551986	-0.0733996	1.08225
Nitab4.5_0002170g0020	Nitab4.5_0002170g0020		-1.41145	-0.495026	-0.549501	-1.04325	0.680882	-0.422931	0.985419	1.90718	0.34867
Nitab4.5_0002172g0170	Nitab4.5_0002172g0170		-2.43106	-0.212152	0.70565	-0.132516	0.185681	-0.547581	0.774542	1.16162	0.495819
Nitab4.5_0002192g0110	Nitab4.5_0002192g0110		-2.09882	0.834319	0.183599	1.60058	-0.984073	0.519517	0.138395	0.0197261	-0.213245
Nitab4.5_0002194g0020	Nitab4.5_0002194g0020		-1.32654	0.989757	-0.835701	0.295648	1.07151	1.41431	-0.36256	0.218872	-1.4653
Nitab4.5_0002199g0010	Nitab4.5_0002199g0010		-1.19168	1.2534	-0.778831	-0.56605	-0.280967	-0.569848	1.01428	1.7892	-0.669508
Nitab4.5_0002231g0060	Nitab4.5_0002231g0060		-2.12165	0.0376042	-0.280175	-0.962137	-0.149329	0.388017	1.32731	0.946915	0.813446
Nitab4.5_0002244g0120	Nitab4.5_0002244g0120		-2.59366	-0.0086745	0.356437	-0.22028	0.560585	-0.294742	0.543039	0.710478	0.94682
Nitab4.5_0002245g0120	Nitab4.5_0002245g0120		-1.86882	0.245668	-0.89312	-0.631659	-0.0996455	-0.194136	1.3875	1.31681	0.737399
Nitab4.5_0002257g0140	Nitab4.5_0002257g0140		-0.391731	-0.0224336	-1.58465	-0.177146	0.324141	-0.941266	0.11933	2.26525	0.408503
Nitab4.5_0002263g0030	Nitab4.5_0002263g0030		-1.57308	-0.686236	0.614336	1.28384	1.30343	-1.33806	-0.41214	0.551063	0.256855
Nitab4.5_0002266g0110	Nitab4.5_0002266g0110		-2.15774	0.773533	1.41216	0.535141	-0.936071	-0.195407	0.701872	0.0902109	-0.223704
Nitab4.5_0002276g0010	Nitab4.5_0002276g0010		-1.66635	1.09341	-1.2016	0.19606	0.50434	-1.15463	0.999414	0.295755	0.933598
Nitab4.5_0002304g0030	Nitab4.5_0002304g0030		-2.458	0.150001	0.241172	-0.473293	-0.169398	0.0633918	0.483335	1.23699	0.925797
Nitab4.5_0002314g0100	Nitab4.5_0002314g0100		-1.66652	1.74376	1.10554	-0.990233	0.015982	0.542025	0.0616926	-0.825363	0.0131131
Nitab4.5_0002347g0080	Nitab4.5_0002347g0080		-1.98318	1.13283	-0.541626	-0.654856	1.65998	0.54035	-0.114367	-0.0286689	-0.0104573
Nitab4.5_0002353g0010	Nitab4.5_0002353g0010		-0.751794	-0.4806	0.386779	-0.348118	0.451963	-1.70958	-0.530807	1.68825	1.2939
Nitab4.5_0002367g0030	Nitab4.5_0002367g0030		-1.1924	-0.608454	-0.926959	0.26471	-1.18314	-0.0294701	1.72303	1.01253	0.94016
Nitab4.5_0002381g0020	Nitab4.5_0002381g0020		-1.87287	-0.567237	-0.785717	0.208554	-0.0574214	0.0483585	0.0780197	1.19871	1.7496
Nitab4.5_0002382g0040	Nitab4.5_0002382g0040		-2.28833	1.2452	0.345152	0.767948	0.100239	0.352819	0.747619	-0.676633	-0.594023
Nitab4.5_0002386g0100	Nitab4.5_0002386g0100		-2.17735	0.0819699	0.101396	-0.382189	-0.0912595	-0.426387	1.14844	1.60202	0.143358
Nitab4.5_0002388g0110	Nitab4.5_0002388g0110		-1.89672	1.33337	-0.402677	0.110821	0.783463	0.826172	0.734282	-1.24758	-0.241124
Nitab4.5_0002421g0030	Nitab4.5_0002421g0030		-1.61359	0.25261	-1.1624	0.17401	-1.10415	0.663357	1.56643	0.400418	0.823319
Nitab4.5_0002438g0040	Nitab4.5_0002438g0040		-1.74321	0.23288	-0.909197	-0.43494	0.134808	-0.393033	1.85393	1.12395	0.134808
Nitab4.5_0002450g0170	Nitab4.5_0002450g0170		-2.51048	0.89242	1.05081	0.511099	-0.478251	-0.0908203	0.331721	0.416542	-0.12304
Nitab4.5_0002469g0010	Nitab4.5_0002469g0010		-0.811941	-1.08617	1.23759	1.28523	-0.58752	-0.873872	-0.582853	1.58197	-0.16243
Nitab4.5_0002527g0050	Nitab4.5_0002527g0050		-2.57694	1.17052	0.205171	0.432041	0.311093	-0.0418918	0.666934	0.235327	-0.402254
Nitab4.5_0002548g0040	Nitab4.5_0002548g0040		-1.98573	1.93313	-0.38778	0.123372	-0.588326	0.18466	0.808442	0.197603	-0.285367
Nitab4.5_0002605g0010	Nitab4.5_0002605g0010		-1.33248	-0.508435	1.43757	0.887013	0.485975	-1.25972	-1.06245	1.02703	0.325494
Nitab4.5_0002641g0130	Nitab4.5_0002641g0130		-2.01532	-0.459767	0.47968	-0.253045	0.650173	1.56716	0.444926	-1.00398	0.590169
Nitab4.5_0002651g0060	Nitab4.5_0002651g0060		-1.99225	-0.598917	-0.420385	0.0814978	0.830114	0.533417	1.47839	-0.770102	0.858234
Nitab4.5_0002682g0020	Nitab4.5_0002682g0020		-1.90369	-0.716545	-1.10262	0.0115142	0.648743	0.136531	1.07016	0.515828	1.34007
Nitab4.5_0002684g0010	Nitab4.5_0002684g0010		-0.963008	-0.121885	0.842857	-0.0232823	0.305179	-1.2985	0.666313	1.86909	-1.27676
Nitab4.5_0002695g0070	Nitab4.5_0002695g0070		-0.718649	-0.779344	0.802817	-0.023395	0.296435	-1.28825	-1.1329	1.14054	1.70275
Nitab4.5_0002739g0060	Nitab4.5_0002739g0060		-2.10973	1.35964	0.872234	1.15757	-0.00721185	0.00427996	-0.610765	-0.284257	-0.381772
Nitab4.5_0002762g0020	Nitab4.5_0002762g0020		-1.31669	-0.27221	-0.837439	-1.17829	0.155709	-0.279517	0.748637	1.4989	1.48089
Nitab4.5_0002778g0100	Nitab4.5_0002778g0100		0.269805	0.300014	0.562304	-1.59982	-0.531425	-0.315941	1.83749	0.755287	-1.27771
Nitab4.5_0002780g0160	Nitab4.5_0002780g0160		-1.67755	0.453965	-0.704446	-0.123215	0.411456	-1.06495	0.801727	0.0264723	1.87655
Nitab4.5_0002783g0020	Nitab4.5_0002783g0020		-2.48665	-0.286759	-0.423893	0.189605	-0.029929	0.364321	0.880561	0.933525	0.859214
Nitab4.5_0002809g0080	Nitab4.5_0002809g0080		-1.9628	0.169581	0.568549	-0.418122	0.238356	-0.699026	2.01203	-0.060799	0.152236
Nitab4.5_0002816g0110	Nitab4.5_0002816g0110		-1.21519	-1.12659	-0.252911	-0.689198	1.0952	-0.996414	1.29863	1.11208	0.774389
Nitab4.5_0002842g0080	Nitab4.5_0002842g0080		-2.07547	1.29888	-0.951244	0.77292	0.347041	0.371264	0.342998	-0.802029	0.695633
Nitab4.5_0002842g0100	Nitab4.5_0002842g0100		-1.34593	0.451405	1.39797	-0.9686	-0.414934	1.66835	-0.0112198	0.257474	-1.03452
Nitab4.5_0002887g0010	Nitab4.5_0002887g0010		-1.90512	-0.564236	-0.751847	0.163082	0.702738	-0.515951	1.56555	0.207507	1.09828
Nitab4.5_0002904g0010	Nitab4.5_0002904g0010		0.0620835	0.260923	1.17746	-1.13603	0.233929	-1.07325	1.38209	0.713193	-1.6204
Nitab4.5_0002920g0030	Nitab4.5_0002920g0030		-0.43712	-1.62834	0.97421	1.3173	0.313624	-1.0345	-1.04438	0.890417	0.648792
Nitab4.5_0002931g0030	Nitab4.5_0002931g0030		-0.488576	-0.604522	-1.1694	-0.663279	1.09714	-1.38012	1.09714	1.20876	0.902873
Nitab4.5_0002954g0050	Nitab4.5_0002954g0050		-2.02235	-0.0790374	-0.80423	-0.641822	0.443229	0.725064	0.843868	-0.017306	1.55259
Nitab4.5_0002960g0010	Nitab4.5_0002960g0010		-2.42414	-0.156545	-0.191944	0.120491	-0.068808	-0.0253416	0.387156	0.945425	1.41371
Nitab4.5_0002967g0020	Nitab4.5_0002967g0020		-1.14534	-1.04941	1.03023	1.10107	1.42201	-0.0642026	-1.50021	0.0159429	0.18991
Nitab4.5_0002985g0040	Nitab4.5_0002985g0040		-1.78574	-0.849406	1.22399	-0.0108994	-0.341046	1.38313	-0.869253	0.738853	0.510372
Nitab4.5_0002986g0110	Nitab4.5_0002986g0110		-1.58272	0.758657	0.608008	0.0847047	0.121721	0.392031	1.71569	-0.710302	-1.38778
Nitab4.5_0002994g0040	Nitab4.5_0002994g0040		-2.11936	-0.509915	-0.0409145	0.774412	0.35584	-1.07668	1.06168	0.889195	0.665744
Nitab4.5_0003011g0070	Nitab4.5_0003011g0070		-1.26757	-0.0304023	-0.594461	-0.696453	0.346205	-1.38346	1.041	1.07473	1.51042
Nitab4.5_0003030g0100	Nitab4.5_0003030g0100		-1.54065	0.0421118	-1.25449	-0.0639737	0.127041	-0.704172	1.66996	1.22241	0.501753
Nitab4.5_0003096g0040	Nitab4.5_0003096g0040		-1.25892	-0.57068	0.713091	0.484251	0.287059	-0.947546	-1.35928	1.35725	1.29477
Nitab4.5_0003104g0030	Nitab4.5_0003104g0030		-0.915826	-0.51872	-1.35123	-0.0638618	0.191037	-0.843312	0.593091	2.05949	0.849332
Nitab4.5_0003107g0030	Nitab4.5_0003107g0030		-1.82343	0.241442	-1.02385	-0.275893	-0.00656507	-0.212348	1.82016	1.03677	0.243716
Nitab4.5_0003110g0020	Nitab4.5_0003110g0020		-2.67508	0.419006	-0.202683	0.63377	0.284	0.394155	-0.102687	0.309786	0.939735
Nitab4.5_0003110g0060	Nitab4.5_0003110g0060		-2.3684	0.0465872	-0.603753	0.401961	0.359885	0.123576	1.08869	-0.259027	1.21048
Nitab4.5_0003132g0140	Nitab4.5_0003132g0140		-2.26278	-0.773839	-0.0184993	0.653142	0.314719	-0.572724	1.07095	0.70078	0.888245
Nitab4.5_0003212g0010	Nitab4.5_0003212g0010		-2.10708	-0.152275	-0.462906	0.95716	0.77286	0.065994	1.5382	-0.660665	0.048717
Nitab4.5_0003216g0020	Nitab4.5_0003216g0020		-2.41094	-0.152495	-0.228898	0.514649	-0.136247	0.376998	1.33226	0.928077	-0.223408
Nitab4.5_0003260g0020	Nitab4.5_0003260g0020		-2.06579	1.56596	0.0909054	0.697633	-0.248633	1.03301	0.0523482	-0.46191	-0.663528
Nitab4.5_0003261g0010	Nitab4.5_0003261g0010		-1.49506	-0.535257	-0.852755	-0.934699	0.481031	0.0553549	1.91724	0.546543	0.817598
Nitab4.5_0003290g0030	Nitab4.5_0003290g0030		-1.21092	0.74927	-1.75253	0.526675	0.556022	-1.15366	1.12334	0.733596	0.428207
Nitab4.5_0003322g0050	Nitab4.5_0003322g0050		-0.928113	-1.6128	1.58853	0.24584	0.321821	-0.760946	-0.722083	0.985592	0.882155
Nitab4.5_0003338g0040	Nitab4.5_0003338g0040		-1.62488	-0.126623	-1.46022	0.296861	-0.0204148	-0.223922	0.434589	1.0689	1.65572
Nitab4.5_0003410g0070	Nitab4.5_0003410g0070		-1.72938	-0.236686	-0.56144	-1.10533	1.3144	-0.00841392	1.3144	0.0327426	0.979716
Nitab4.5_0003423g0060	Nitab4.5_0003423g0060		-1.10213	-1.68434	0.189284	0.777131	0.252105	1.02745	-0.703031	1.60205	-0.358518
Nitab4.5_0003539g0030	Nitab4.5_0003539g0030		-0.748977	-0.0977892	0.663218	0.964796	1.00851	-2.04294	-1.02517	0.635732	0.642624
Nitab4.5_0003540g0030	Nitab4.5_0003540g0030		-1.71039	1.04925	-0.979563	-0.432107	0.786719	0.676474	-0.0319391	-0.80705	1.44861
Nitab4.5_0003542g0050	Nitab4.5_0003542g0050		-1.79099	2.26414	-0.631981	0.00687871	0.273523	-0.284072	0.30214	0.00101339	-0.140652
Nitab4.5_0003709g0010	Nitab4.5_0003709g0010		-1.09644	1.1629	-0.202806	0.0375478	1.55174	1.10143	-0.265193	-1.3584	-0.930767
Nitab4.5_0003757g0030	Nitab4.5_0003757g0030		-2.51443	1.14396	0.456556	-0.359765	0.528441	-0.453502	0.480559	0.189746	0.528441
Nitab4.5_0003757g0050	Nitab4.5_0003757g0050		-1.77729	1.1283	-0.71759	-0.442277	0.256594	1.16002	1.37976	-0.328236	-0.659278
Nitab4.5_0003774g0070	Nitab4.5_0003774g0070		-2.54385	-0.146389	-0.493377	0.306859	0.205766	0.201522	0.633865	0.904363	0.931241
Nitab4.5_0003777g0030	Nitab4.5_0003777g0030		-2.18354	1.26985	-0.209437	0.292101	0.600188	-0.738076	0.632731	0.91929	-0.583102
Nitab4.5_0003780g0010	Nitab4.5_0003780g0010		-1.01604	0.469296	-1.31065	0.14326	1.55868	-1.27604	-0.164122	1.3685	0.227116
Nitab4.5_0003780g0020	Nitab4.5_0003780g0020		-2.44582	1.3693	0.119843	0.187193	0.813413	0.248886	-0.528773	0.294861	-0.0589013
Nitab4.5_0003796g0050	Nitab4.5_0003796g0050		-1.60493	0.799051	0.510632	0.801472	0.590649	-1.2019	-1.38325	0.928958	0.559319
Nitab4.5_0003850g0010	Nitab4.5_0003850g0010		-1.49368	1.07528	-0.61502	-0.37028	0.985119	-1.11993	1.68861	-0.145618	-0.00447064
Nitab4.5_0003856g0060	Nitab4.5_0003856g0060		-0.892023	-0.916492	0.273367	0.485432	1.75471	-1.70513	-0.347318	0.813429	0.534029
Nitab4.5_0003895g0030	Nitab4.5_0003895g0030		-1.83842	1.68239	0.0632089	0.378758	0.170671	-0.0466679	1.14698	-0.574171	-0.982746
Nitab4.5_0003899g0010	Nitab4.5_0003899g0010		-0.678323	-0.749572	0.808763	0.249577	-0.0558468	-1.40603	-0.852739	2.03202	0.652154
Nitab4.5_0003905g0010	Nitab4.5_0003905g0010		-1.79895	1.4138	1.42263	-0.0938268	-0.250259	0.342014	0.501672	-1.01317	-0.523907
Nitab4.5_0003917g0030	Nitab4.5_0003917g0030		-0.883855	-0.411234	-0.650324	-1.07826	1.08069	-1.00279	0.43286	0.568737	1.94417
Nitab4.5_0003937g0030	Nitab4.5_0003937g0030		-2.23359	-0.511599	-0.609476	0.37869	0.410822	-0.34346	1.02501	0.693722	1.18989
Nitab4.5_0003965g0030	Nitab4.5_0003965g0030		-1.07898	-0.656259	-1.0377	-0.099238	-0.367974	-0.099238	-0.10835	1.39373	2.05401
Nitab4.5_0003978g0020	Nitab4.5_0003978g0020		-0.809388	-1.1003	0.682691	1.05414	0.230975	-1.89136	0.0841404	1.31592	0.433181
Nitab4.5_0003990g0020	Nitab4.5_0003990g0020		-1.13988	-0.843565	1.27164	-0.172541	0.21387	-1.09528	-0.811314	1.53143	1.04563
Nitab4.5_0004039g0040	Nitab4.5_0004039g0040		-1.76397	0.828569	-0.862552	-0.139657	1.24814	1.13251	-0.350839	0.811396	-0.903601
Nitab4.5_0004047g0040	Nitab4.5_0004047g0040		-2.59843	0.692691	-0.592269	0.488688	0.286218	0.00371589	0.355546	0.539823	0.824015
Nitab4.5_0004201g0010	Nitab4.5_0004201g0010		-2.45024	-0.109505	-0.512411	0.23317	0.0299709	0.00980204	0.751426	1.07398	0.97381
Nitab4.5_0004214g0060	Nitab4.5_0004214g0060		-1.70274	0.0253102	0.805742	-0.863472	0.0137669	-0.523355	0.275215	2.08383	-0.1143
Nitab4.5_0004230g0030	Nitab4.5_0004230g0030		-1.66942	-0.024966	-0.458279	0.686196	1.13496	-0.495782	1.86028	-0.475198	-0.557797
Nitab4.5_0004254g0030	Nitab4.5_0004254g0030		-0.582438	-0.553221	-1.28365	0.208734	-0.350758	-0.626405	0.201906	0.584727	2.4011
Nitab4.5_0004257g0010	Nitab4.5_0004257g0010		-2.09329	1.0855	-0.207603	-0.853756	-0.260008	-0.105927	0.82867	0.250009	1.3564
Nitab4.5_0004290g0020	Nitab4.5_0004290g0020		-1.56964	0.59673	-0.446016	-1.06819	0.0137915	-0.819117	1.29377	1.49825	0.500422
Nitab4.5_0004300g0030	Nitab4.5_0004300g0030		-2.14841	0.505298	-1.03103	-0.0181646	1.16258	-0.456322	0.736606	0.322455	0.92698
Nitab4.5_0004490g0050	Nitab4.5_0004490g0050		-2.31334	0.101481	0.237825	0.877777	-0.577864	-0.707443	1.01803	0.754978	0.608559
Nitab4.5_0004550g0090	Nitab4.5_0004550g0090		-1.92918	0.869259	-1.20686	-0.0318074	0.186972	-0.363413	1.56346	0.593994	0.317582
Nitab4.5_0004557g0060	Nitab4.5_0004557g0060		-1.70704	-0.646944	-0.497198	0.689979	-1.28027	0.768278	1.25109	0.44797	0.97414
Nitab4.5_0004612g0070	Nitab4.5_0004612g0070		-0.580098	0.752373	-1.19114	-0.580098	-1.19114	-0.238277	1.70886	1.39315	-0.0736205
Nitab4.5_0004692g0050	Nitab4.5_0004692g0050		-1.35195	-0.208161	-0.871877	-0.698257	1.02884	-0.619865	0.480837	2.04148	0.198959
Nitab4.5_0004701g0070	Nitab4.5_0004701g0070		-1.48027	-0.752753	1.17945	1.2884	-0.444497	-0.665976	-0.633136	1.46535	0.043438
Nitab4.5_0004734g0030	Nitab4.5_0004734g0030		-2.13086	-0.773991	-0.0576215	0.172731	-0.0221546	1.65501	0.0621327	1.0396	0.0551532
Nitab4.5_0004905g0030	Nitab4.5_0004905g0030		-2.30372	1.14348	-0.392204	0.953187	0.29295	-0.279805	-0.468561	0.0896602	0.965014
Nitab4.5_0004924g0060	Nitab4.5_0004924g0060		-1.43456	0.971201	0.741444	0.639642	0.302839	1.48873	-0.469141	-1.15667	-1.08349
Nitab4.5_0004987g0060	Nitab4.5_0004987g0060		-2.39126	0.746473	-0.217495	-0.110077	-0.217495	0.239639	1.36995	0.797758	-0.217495
Nitab4.5_0005031g0060	Nitab4.5_0005031g0060		-2.20042	0.526698	-0.123475	-0.339393	1.11823	-0.505456	0.891487	-0.474306	1.10664
Nitab4.5_0005046g0030	Nitab4.5_0005046g0030		-2.25195	1.04266	-1.0786	0.198902	0.767536	0.689354	0.55699	-0.323877	0.39899
Nitab4.5_0005183g0010	Nitab4.5_0005183g0010		-2.27694	0.0244624	-0.110346	-0.811585	-0.264953	0.888325	0.825506	0.623412	1.10212
Nitab4.5_0005185g0010	Nitab4.5_0005185g0010		-0.8413	-1.07901	-0.689276	1.14911	1.09658	-1.35361	-0.113091	1.46725	0.363346
Nitab4.5_0005248g0030	Nitab4.5_0005248g0030		-1.46537	-0.392238	-0.659622	-0.744229	-0.203774	-0.272554	0.585148	1.20078	1.95186
Nitab4.5_0005283g0050	Nitab4.5_0005283g0050		-1.25531	-0.910256	1.34569	1.4223	-0.708376	-0.956861	0.6208	-0.435255	0.87727
Nitab4.5_0005372g0010	Nitab4.5_0005372g0010		-0.513814	-0.847083	-0.194953	0.786444	0.786444	-2.16716	0.351677	1.29038	0.508067
Nitab4.5_0005427g0010	Nitab4.5_0005427g0010		-1.85861	0.276995	-0.755885	-0.434551	1.6274	-0.406242	0.868403	-0.33261	1.0151
Nitab4.5_0005525g0020	Nitab4.5_0005525g0020		-1.79447	-0.368712	1.15989	0.993583	1.28517	-0.105027	-1.14057	-0.431656	0.401792
Nitab4.5_0005622g0010	Nitab4.5_0005622g0010		-1.09887	0.291125	0.356934	-0.686421	1.13224	-1.4992	-0.806869	0.796346	1.51472
Nitab4.5_0005673g0020	Nitab4.5_0005673g0020		-2.31129	0.558961	-0.180165	-0.392071	0.00327172	-0.476679	1.12402	1.20278	0.47117
Nitab4.5_0005739g0060	Nitab4.5_0005739g0060		-1.68319	0.0886472	-0.278779	0.131676	0.393837	1.54398	-0.192254	-1.32257	1.31865
Nitab4.5_0005885g0010	Nitab4.5_0005885g0010		-1.93244	-0.139422	-0.245529	0.39892	0.149444	2.0353	0.223174	-0.833122	0.343674
Nitab4.5_0005924g0010	Nitab4.5_0005924g0010		-2.16794	0.584551	-0.661401	0.84301	-0.909496	0.10373	1.20294	0.603839	0.400762
Nitab4.5_0005936g0020	Nitab4.5_0005936g0020		-1.9444	-0.825287	0.766687	0.929291	1.33872	-0.7831	-0.451498	0.423613	0.545982
Nitab4.5_0006317g0040	Nitab4.5_0006317g0040		-0.658488	0.30864	0.698569	0.092143	0.402934	-1.85468	-1.30134	1.2098	1.10243
Nitab4.5_0006590g0010	Nitab4.5_0006590g0010		-1.54477	-0.684812	-0.165508	-0.752544	0.356425	1.39615	-0.420306	1.81606	-0.000694515
Nitab4.5_0006760g0010	Nitab4.5_0006760g0010		-1.79279	-0.224893	-0.791113	0.0840595	-0.405382	0.0840595	-0.0914291	1.58778	1.54971
Nitab4.5_0007178g0010	Nitab4.5_0007178g0010		-2.54971	0.777319	0.765167	0.710202	0.555036	-0.140406	-0.581453	0.106503	0.35734
Nitab4.5_0007346g0070	Nitab4.5_0007346g0070		-1.22456	-0.893698	-0.595427	-0.166982	-0.205501	-0.291551	0.20914	0.833154	2.33543
Nitab4.5_0007482g0020	Nitab4.5_0007482g0020		0.486093	-1.00034	0.950402	-0.0349918	0.257262	-1.32675	-0.72051	2.02643	-0.637597
Nitab4.5_0008551g0030	Nitab4.5_0008551g0030		-2.34318	1.34903	0.525563	-0.0727674	0.335202	0.201087	0.902636	-0.311367	-0.586205
Nitab4.5_0000001g0030	Nitab4.5_0000001g0030		1.35048	1.16086	-0.232879	-0.752894	-1.4242	-0.940799	-0.865536	0.638637	1.06634
Nitab4.5_0000001g0120	Nitab4.5_0000001g0120		0.143784	0.754716	-0.735908	-1.20928	-0.674283	-1.16505	-0.120819	1.33221	1.67464
Nitab4.5_0000001g0360	Nitab4.5_0000001g0360		-1.1039	-0.581454	0.290907	-0.174661	-0.863315	0.22777	-1.06527	1.79307	1.47685
Nitab4.5_0000001g0430	Nitab4.5_0000001g0430		0.681699	-1.00108	-1.20384	-0.290737	-1.35169	-0.0938564	0.490046	1.1745	1.59496
Nitab4.5_0000002g0030	Nitab4.5_0000002g0030		-2.04356	0.0464491	0.87518	0.265297	-1.15829	0.655423	0.148139	1.45965	-0.248291
Nitab4.5_0000002g0090	Nitab4.5_0000002g0090		-0.165572	0.144349	0.0144506	0.242546	-2.22672	0.574812	-0.227424	1.87098	-0.227424
Nitab4.5_0000002g0120	Nitab4.5_0000002g0120		1.46491	-0.0338571	-0.812337	-1.28216	-0.424738	-0.524737	-0.816638	0.727406	1.70215
Nitab4.5_0000002g0150	Nitab4.5_0000002g0150		-0.921025	-0.769115	-0.0356619	-0.799191	-0.391216	-0.00916266	-0.377145	2.41661	0.885911
Nitab4.5_0000002g0190	Nitab4.5_0000002g0190		-2.12613	-0.35291	-0.301165	0.56894	0.529923	0.7576	-1.05563	1.06895	0.910421
Nitab4.5_0000002g0200	Nitab4.5_0000002g0200		-0.436818	1.28101	-1.6826	-0.750538	-1.25019	0.384268	0.906165	0.6282	0.920504
Nitab4.5_0000002g0340	Nitab4.5_0000002g0340		0.0343144	0.338748	-1.31542	-0.307488	-0.753976	-0.286498	-0.637282	2.39038	0.537224
Nitab4.5_0000003g0010	Nitab4.5_0000003g0010		0.989439	-0.41278	0.392518	-1.6887	-0.642742	-0.934277	0.0206157	1.83385	0.442078
Nitab4.5_0000003g0370	Nitab4.5_0000003g0370		1.01624	-0.612474	-0.498914	-0.828542	-1.83705	0.466801	-0.169191	1.26275	1.20039
Nitab4.5_0000003g0440	Nitab4.5_0000003g0440		-0.282111	2.25717	0.176747	-0.401085	-1.8428	0.0644912	-0.0112363	0.360389	-0.321571
Nitab4.5_0000003g0590	Nitab4.5_0000003g0590		0.920506	0.428719	-1.44608	-0.722415	-1.14681	-0.798199	0.397048	1.65479	0.712433
Nitab4.5_0000003g0700	Nitab4.5_0000003g0700		-1.20185	0.99917	0.578119	-1.06568	-1.41154	-0.623621	0.517868	1.07954	1.12799
Nitab4.5_0000003g0830	Nitab4.5_0000003g0830		1.46581	1.40551	-0.0103466	-1.08418	-1.05475	-1.04124	-0.827799	0.290076	0.856919
Nitab4.5_0000004g0010	Nitab4.5_0000004g0010		0.518043	-0.478029	-0.670777	-0.97413	-1.46473	0.0708975	-0.128615	1.41024	1.71711
Nitab4.5_0000004g0120	Nitab4.5_0000004g0120		-2.15138	0.554427	0.0503736	-0.20962	-0.885574	0.769314	0.205522	0.0556461	1.61129
Nitab4.5_0000004g0160	Nitab4.5_0000004g0160		-1.90052	-0.127131	0.772091	-0.199325	-0.810889	-0.365946	-0.166973	1.4125	1.38619
Nitab4.5_0000004g0240	Nitab4.5_0000004g0240		-1.9844	-1.18269	0.412793	0.323567	-0.146497	0.44401	-0.324157	1.37915	1.07822
Nitab4.5_0000005g0090	Nitab4.5_0000005g0090		1.13811	0.510653	-1.30357	-0.754852	-1.39425	-0.477451	-0.0974055	0.902879	1.47589
Nitab4.5_0000005g0460	Nitab4.5_0000005g0460		0.0608226	-0.37755	-0.412267	-1.15313	-0.500139	-0.5896	0.208973	2.58474	0.17815
Nitab4.5_0000006g0140	Nitab4.5_0000006g0140		0.930276	0.918437	0.263405	-1.16904	-1.19706	-1.17124	-0.643692	0.536601	1.53231
Nitab4.5_0000006g0180	Nitab4.5_0000006g0180		-0.971708	-0.919733	0.216895	-0.421778	-1.15637	-0.2081	0.163457	1.91464	1.38271
Nitab4.5_0000006g0480	Nitab4.5_0000006g0480		1.12567	-1.07788	-0.174094	-1.25365	-0.911855	0.616479	-0.707381	0.733877	1.64882
Nitab4.5_0000007g0040	Nitab4.5_0000007g0040		1.35422	0.647622	-0.803208	-1.39402	-0.945952	-0.453912	-0.616868	1.44527	0.766844
Nitab4.5_0000007g0060	Nitab4.5_0000007g0060		-1.38096	-0.870342	0.412754	-0.13461	-0.030273	-0.505237	-0.690803	1.21549	1.98398
Nitab4.5_0000007g0170	Nitab4.5_0000007g0170		0.218311	-0.442407	-0.371125	-1.83353	0.231609	-0.521946	-0.0479599	0.641778	2.12527
Nitab4.5_0000007g0210	Nitab4.5_0000007g0210		-1.35529	-1.61694	0.120051	0.123064	0.72009	-0.644113	0.101923	1.67623	0.87498
Nitab4.5_0000008g0170	Nitab4.5_0000008g0170		1.39892	0.621865	-0.161202	-1.53086	-0.393673	-0.547787	-0.86963	-0.252998	1.73536
Nitab4.5_0000008g0230	Nitab4.5_0000008g0230		1.394	-0.939681	0.359378	-0.795821	-0.647099	-0.67631	-1.10838	0.763572	1.65034
Nitab4.5_0000008g0420	Nitab4.5_0000008g0420		-0.185208	0.515339	-0.256029	-0.634186	-1.04053	-1.24766	-0.400728	1.9024	1.3466
Nitab4.5_0000008g0460	Nitab4.5_0000008g0460		1.29074	0.265833	0.141957	-1.4703	-0.6004	-0.770524	-0.801009	0.0783831	1.86532
Nitab4.5_0000009g0240	Nitab4.5_0000009g0240		-2.20832	1.23441	0.791596	-0.185383	-0.34513	-0.887163	0.699984	0.712127	0.187872
Nitab4.5_0000009g0440	Nitab4.5_0000009g0440		1.20108	0.634577	0.449514	-0.802659	-0.79331	-1.08943	-1.10572	-0.280382	1.78633
Nitab4.5_0000009g0480	Nitab4.5_0000009g0480		0.864979	0.90078	-0.0331366	-1.14557	-1.15937	-1.07184	-0.801593	1.24013	1.20562
Nitab4.5_0000010g0040	Nitab4.5_0000010g0040		-1.04831	1.37996	0.215467	-1.25878	-0.480014	-1.07373	-0.0603899	1.53315	0.792658
Nitab4.5_0000010g0070	Nitab4.5_0000010g0070		-0.603032	-0.642785	-1.74199	-0.241544	-0.489969	-0.0156565	1.13735	1.63242	0.965216
Nitab4.5_0000010g0120	Nitab4.5_0000010g0120		1.71219	0.00878313	-1.49419	-0.65209	-0.610862	0.0784913	-0.968089	0.616692	1.30907
Nitab4.5_0000010g0290	Nitab4.5_0000010g0290		0.952031	0.10735	0.23807	-1.22312	0.329376	-1.75373	-0.198339	-0.252301	1.80066
Nitab4.5_0000011g0110	Nitab4.5_0000011g0110		0.349196	-0.554395	-1.2941	-0.0406955	-0.721213	-1.17536	0.325021	1.70781	1.40373
Nitab4.5_0000011g0150	Nitab4.5_0000011g0150		-2.21875	-0.472774	0.764996	-0.689016	-0.12466	1.21233	-0.0851989	0.798259	0.814811
Nitab4.5_0000011g0260	Nitab4.5_0000011g0260		-0.235108	0.231361	0.0317824	-1.15573	-0.735386	-1.30737	-0.0829423	1.67816	1.57523
Nitab4.5_0000012g0190	Nitab4.5_0000012g0190		-1.28195	-0.204628	-0.148989	0.131619	-0.824453	0.80979	-1.23689	1.93155	0.823956
Nitab4.5_0000012g0310	Nitab4.5_0000012g0310		-1.58897	1.28844	0.3078	-0.535171	-1.00492	-0.398036	-0.434192	1.55695	0.808098
Nitab4.5_0000013g0020	Nitab4.5_0000013g0020		-1.41372	1.39651	0.139112	-0.13331	-0.868838	-0.908274	-0.64161	1.40183	1.0283
Nitab4.5_0000013g0040	Nitab4.5_0000013g0040		-0.786448	1.40742	0.529811	-1.05523	-0.00547772	-0.699854	-1.50764	1.08953	1.02789
Nitab4.5_0000013g0080	Nitab4.5_0000013g0080		1.44766	0.306416	-0.550523	-1.4448	-0.718397	-0.512763	-0.809198	0.703086	1.57851
Nitab4.5_0000013g0140	Nitab4.5_0000013g0140		-0.933767	0.296402	0.271324	-0.152827	-1.34247	-0.457421	-0.868811	1.81361	1.37397
Nitab4.5_0000013g0360	Nitab4.5_0000013g0360		-0.220606	0.82972	-0.42651	-0.330894	-0.270198	-2.05623	-0.161256	1.02627	1.60971
Nitab4.5_0000013g0570	Nitab4.5_0000013g0570		-0.516563	0.116304	-0.0973649	0.305514	-0.648176	-1.71679	-0.577475	1.60692	1.52763
Nitab4.5_0000014g0220	Nitab4.5_0000014g0220		-1.13303	1.33077	-1.53128	0.624029	-1.14276	-0.317123	1.03392	0.781022	0.354436
Nitab4.5_0000014g0290	Nitab4.5_0000014g0290		1.19596	0.477852	0.154748	-1.14369	-1.42503	-0.103896	-1.2506	0.723262	1.3714
Nitab4.5_0000014g0380	Nitab4.5_0000014g0380		-0.361573	-0.380132	-1.23433	-0.447399	-0.94341	-0.327073	0.256016	1.83913	1.59878
Nitab4.5_0000014g0530	Nitab4.5_0000014g0530		-0.498213	0.352187	-1.23735	0.0970066	-0.914987	-1.17378	0.354914	1.81469	1.20552
Nitab4.5_0000017g0150	Nitab4.5_0000017g0150		1.39531	0.418425	0.510006	-1.31816	-0.709421	-1.26597	-0.493365	-0.122983	1.58615
Nitab4.5_0000017g0230	Nitab4.5_0000017g0230		-1.36365	0.128246	0.418027	-0.933429	-0.519932	-0.336	-0.566718	1.99794	1.17551
Nitab4.5_0000017g0240	Nitab4.5_0000017g0240		-1.96098	-0.235454	0.293827	0.799621	-0.53533	-0.747405	0.124925	1.82214	0.438657
Nitab4.5_0000018g0020	Nitab4.5_0000018g0020		-1.15904	1.00558	-1.25985	-1.35583	0.368656	0.600759	-0.165109	0.36373	1.6011
Nitab4.5_0000018g0140	Nitab4.5_0000018g0140		-1.38807	-1.22773	1.02007	-0.442847	-0.0885474	-0.578324	0.146086	1.86726	0.6921
Nitab4.5_0000018g0170	Nitab4.5_0000018g0170		-0.888575	1.64966	0.180992	-1.49756	-0.265352	-1.23453	0.311648	0.901286	0.842436
Nitab4.5_0000018g0180	Nitab4.5_0000018g0180		-1.80287	0.895915	0.278105	-0.0419705	-1.09978	0.0274296	-0.673024	1.58604	0.830156
Nitab4.5_0000019g0010	Nitab4.5_0000019g0010		-2.2015	0.296969	-0.117729	1.03921	-0.570299	0.100976	-0.552622	1.40284	0.602158
Nitab4.5_0000019g0170	Nitab4.5_0000019g0170		0.494511	1.10403	-1.26086	-0.979964	-0.892795	-0.148684	-0.333799	0.00363658	2.01392
Nitab4.5_0000019g0190	Nitab4.5_0000019g0190		1.45738	0.890524	0.191625	-1.24309	-0.711947	-1.1525	-0.521312	-0.404241	1.49356
Nitab4.5_0000019g0310	Nitab4.5_0000019g0310		-1.9106	-0.950325	0.139298	-0.374291	-0.354024	0.493454	0.307098	0.928302	1.72108
Nitab4.5_0000019g0350	Nitab4.5_0000019g0350		-1.76355	-0.364893	-0.644725	0.280325	-0.870692	0.168272	0.346523	1.03816	1.81058
Nitab4.5_0000019g0400	Nitab4.5_0000019g0400		1.39257	0.713205	0.228869	-1.29254	-0.549067	-0.616017	-1.40589	0.0563282	1.47254
Nitab4.5_0000020g0020	Nitab4.5_0000020g0020		-2.18164	-1.09549	0.82886	0.29294	-0.214513	0.794642	-0.179758	0.783184	0.971779
Nitab4.5_0000020g0410	Nitab4.5_0000020g0410		1.31731	0.523704	-1.55778	-1.4003	-0.64483	-0.0056647	0.405033	-0.058594	1.42112
Nitab4.5_0000020g0450	Nitab4.5_0000020g0450		-2.52758	-0.267035	0.0544471	0.489621	0.429686	-0.253226	0.0674112	1.12721	0.879466
Nitab4.5_0000021g0030	Nitab4.5_0000021g0030		1.03849	0.815229	0.638944	-0.82839	-0.628936	-1.00623	-1.31178	-0.410096	1.69276
Nitab4.5_0000021g0040	Nitab4.5_0000021g0040		1.08816	0.250507	0.648431	-0.725098	-0.980274	-1.24747	-1.24971	0.73764	1.47781
Nitab4.5_0000021g0100	Nitab4.5_0000021g0100		0.272985	1.05715	-0.191488	-0.82312	-1.87626	-0.83979	0.105676	1.48192	0.812931
Nitab4.5_0000021g0120	Nitab4.5_0000021g0120		0.136298	-0.0782964	-1.08713	-0.38764	-1.76868	0.559801	0.362271	2.00027	0.263108
Nitab4.5_0000021g0180	Nitab4.5_0000021g0180		-1.98649	0.508401	-0.485712	0.207514	-0.741021	-0.291014	0.0595985	1.6437	1.08503
Nitab4.5_0000021g0280	Nitab4.5_0000021g0280		1.74527	0.563717	-0.636641	-1.00718	-1.1852	-0.681211	-0.714199	0.917258	0.998183
Nitab4.5_0000021g0290	Nitab4.5_0000021g0290		-0.461039	-1.20658	-0.0305783	-0.876444	-0.306019	-0.836693	0.380063	1.83543	1.50185
Nitab4.5_0000021g0320	Nitab4.5_0000021g0320		1.30288	0.0510563	-0.665236	-0.593357	-1.74468	-0.166145	-0.641821	1.19193	1.26537
Nitab4.5_0000021g0450	Nitab4.5_0000021g0450		-1.26061	-0.282444	-0.0208689	-0.490346	-0.857795	-0.798386	0.369759	1.6609	1.67978
Nitab4.5_0000021g0490	Nitab4.5_0000021g0490		-2.19561	0.805896	-0.321533	0.338309	-0.0246916	-0.193526	-0.538917	1.66291	0.467165
Nitab4.5_0000021g0520	Nitab4.5_0000021g0520		-1.26962	0.237671	-0.402592	-0.955747	0.416367	-1.00027	-0.174428	1.35661	1.79202
Nitab4.5_0000021g0560	Nitab4.5_0000021g0560		0.456443	-0.117029	-0.326294	-1.13326	-1.57821	0.162407	-0.489012	1.34539	1.67955
Nitab4.5_0000021g0570	Nitab4.5_0000021g0570		1.15802	0.731858	0.324805	-0.781068	-1.06782	-1.08251	-0.935115	-0.13768	1.78951
Nitab4.5_0000021g0610	Nitab4.5_0000021g0610		1.84381	-0.306492	-0.365704	-1.06612	-0.527157	-0.608522	-1.05368	0.650532	1.43334
Nitab4.5_0000021g0720	Nitab4.5_0000021g0720		1.45086	0.392632	0.00429092	-1.1467	-1.03964	-0.896288	-0.904368	0.602845	1.53637
Nitab4.5_0000021g0800	Nitab4.5_0000021g0800		-1.87854	-0.93709	0.831419	0.0999015	-0.961966	0.238146	1.16941	0.215799	1.22292
Nitab4.5_0000021g0810	Nitab4.5_0000021g0810		-2.33682	0.0326385	0.350912	0.336794	-0.260275	-0.177058	-0.402393	1.33808	1.11812
Nitab4.5_0000021g0910	Nitab4.5_0000021g0910		0.291581	0.563991	-0.521153	-0.830068	-1.13974	-0.796901	-0.764309	1.53142	1.66518
Nitab4.5_0000021g1060	Nitab4.5_0000021g1060		-2.08346	-0.396863	0.444239	0.976487	-0.258601	-0.847944	-0.0937126	1.09353	1.16633
Nitab4.5_0000022g0010	Nitab4.5_0000022g0010		-0.897963	-0.603383	0.0810026	0.987782	-0.725807	-1.13588	-0.592537	1.94956	0.937223
Nitab4.5_0000022g0280	Nitab4.5_0000022g0280		-1.06134	-0.938832	0.809391	-0.513738	-0.537032	-1.00435	0.306448	1.89509	1.04436
Nitab4.5_0000022g0300	Nitab4.5_0000022g0300		1.47868	0.780102	-0.33465	-1.24707	-0.887362	-0.828446	-0.867823	0.456595	1.44997
Nitab4.5_0000023g0310	Nitab4.5_0000023g0310		-1.72644	-1.91366	0.790372	0.074868	0.497494	0.384915	0.424582	0.925984	0.541885
Nitab4.5_0000023g0320	Nitab4.5_0000023g0320		-1.36914	0.946206	-1.32924	-0.90048	0.316433	0.169773	-0.233775	0.657795	1.74244
Nitab4.5_0000023g0710	Nitab4.5_0000023g0710		-0.0297548	0.0294193	-1.61405	-0.458501	-1.33425	-0.0212417	0.594766	1.54681	1.28679
Nitab4.5_0000024g0100	Nitab4.5_0000024g0100		-0.15151	0.982182	0.566968	-0.417444	-1.24083	-0.545376	-0.968225	-0.371481	2.14572
Nitab4.5_0000024g0110	Nitab4.5_0000024g0110		-1.27158	-1.5541	-0.110749	0.485444	-0.836053	0.278905	0.776313	0.464007	1.76782
Nitab4.5_0000024g0120	Nitab4.5_0000024g0120		1.1556	-0.350697	0.79713	-0.644288	-0.860479	-0.644288	-1.4274	0.165956	1.80847
Nitab4.5_0000024g0260	Nitab4.5_0000024g0260		0.847416	-0.232875	-0.484036	-1.21283	-0.380318	-0.141742	-1.09531	0.479854	2.21984
Nitab4.5_0000024g0280	Nitab4.5_0000024g0280		0.908529	-0.0804431	-0.725118	-1.50199	-0.753268	-0.497235	-0.295667	1.20135	1.74385
Nitab4.5_0000026g0050	Nitab4.5_0000026g0050		1.80241	0.90461	-0.753603	-0.726537	-0.902458	-0.999594	-0.726537	0.194216	1.2075
Nitab4.5_0000026g0120	Nitab4.5_0000026g0120		1.33861	0.410786	-0.179995	-1.52681	-0.870843	-0.759496	-0.672272	0.720861	1.53916
Nitab4.5_0000026g0150	Nitab4.5_0000026g0150		1.17218	-0.0172181	-0.670253	-0.637475	-1.78661	0.429514	-0.778321	0.852587	1.4356
Nitab4.5_0000026g0330	Nitab4.5_0000026g0330		0.715487	-0.0762245	-1.48753	-0.636954	-1.57234	0.0556007	0.513655	1.36421	1.12408
Nitab4.5_0000027g0190	Nitab4.5_0000027g0190		-0.153228	-0.676308	-0.257617	0.606534	-0.34318	-1.61435	-0.448068	2.14849	0.737727
Nitab4.5_0000027g0510	Nitab4.5_0000027g0510		-0.0529569	0.993453	-1.27948	-0.825949	-1.43041	0.229299	0.215728	1.86061	0.289708
Nitab4.5_0000028g0120	Nitab4.5_0000028g0120		-2.2932	0.503512	0.69329	0.567386	-0.580053	0.373859	-0.863947	1.10278	0.496376
Nitab4.5_0000028g0180	Nitab4.5_0000028g0180		0.986784	0.619043	0.332703	-1.40051	-1.33186	-0.156115	-0.875769	0.0946053	1.73112
Nitab4.5_0000028g0210	Nitab4.5_0000028g0210		-2.3136	0.160484	-0.32074	-0.540129	0.00543392	1.11754	-0.084951	1.08427	0.891684
Nitab4.5_0000028g0280	Nitab4.5_0000028g0280		-1.34366	0.807265	-1.17129	-1.11472	1.3199	-0.214412	-0.239372	0.687081	1.26921
Nitab4.5_0000028g0400	Nitab4.5_0000028g0400		-1.46227	-1.08441	-0.713375	-0.0643116	0.226366	-0.268741	0.465226	2.00909	0.892424
Nitab4.5_0000030g0080	Nitab4.5_0000030g0080		-1.11087	-1.42871	0.605892	0.168239	-1.27623	-0.187711	1.28705	0.723661	1.21868
Nitab4.5_0000030g0150	Nitab4.5_0000030g0150		0.724771	-0.451116	-0.945819	-1.20875	-0.458508	-1.17643	1.13135	0.877226	1.50727
Nitab4.5_0000030g0360	Nitab4.5_0000030g0360		-0.961378	0.00253749	0.0208672	-0.0466538	-0.184332	-1.6336	-0.411015	1.7447	1.46888
Nitab4.5_0000030g0370	Nitab4.5_0000030g0370		-0.666155	0.14227	-0.991676	-0.346968	-0.658783	-1.13815	0.710514	2.12634	0.822608
Nitab4.5_0000030g0500	Nitab4.5_0000030g0500		-2.38663	0.409907	0.101534	-0.352353	0.0301342	-0.371322	0.207293	1.05505	1.30638
Nitab4.5_0000031g0490	Nitab4.5_0000031g0490		-1.40329	0.645049	0.347582	-0.401824	-0.673162	-1.22134	-0.144883	1.03862	1.81325
Nitab4.5_0000033g0010	Nitab4.5_0000033g0010		0.235786	1.23926	-0.0418743	-0.751125	1.07582	-1.68048	-1.30318	0.159159	1.06662
Nitab4.5_0000033g0110	Nitab4.5_0000033g0110		0.0433278	1.63777	-0.93199	-1.11796	-0.0466407	-1.54318	0.150597	0.624213	1.18385
Nitab4.5_0000033g0340	Nitab4.5_0000033g0340		-2.15901	0.0294375	-0.744873	0.325366	-0.474894	0.765831	0.152687	1.61188	0.493575
Nitab4.5_0000034g0110	Nitab4.5_0000034g0110		1.4129	-0.221842	-0.704307	-1.14752	-1.00508	0.247871	-1.01916	1.04325	1.39389
Nitab4.5_0000034g0230	Nitab4.5_0000034g0230		1.20452	1.2351	-0.464361	-1.16667	-1.2642	-1.20236	-0.0080367	0.745816	0.920194
Nitab4.5_0000036g0030	Nitab4.5_0000036g0030		-0.24019	0.508724	1.60492	-0.683333	-0.521318	-0.822296	-1.61577	0.376214	1.39305
Nitab4.5_0000036g0160	Nitab4.5_0000036g0160		-1.55651	-0.975018	-0.93397	-0.368844	-0.232089	1.20372	1.0819	1.31427	0.466541
Nitab4.5_0000036g0190	Nitab4.5_0000036g0190		-1.42287	-0.148528	0.000789143	-0.210937	-0.31183	-0.561104	-0.645092	1.08538	2.21419
Nitab4.5_0000036g0500	Nitab4.5_0000036g0500		1.37665	0.423982	0.0113992	-0.753777	-1.32693	-0.376686	-1.47817	0.976733	1.1468
Nitab4.5_0000037g0030	Nitab4.5_0000037g0030		-2.39015	-0.364657	0.125389	0.0949851	0.387477	0.152128	-0.360883	1.3379	1.01781
Nitab4.5_0000037g0140	Nitab4.5_0000037g0140		-0.0625939	-0.642994	0.142087	0.414742	-0.671243	-1.58662	-0.719009	1.66474	1.46089
Nitab4.5_0000038g0020	Nitab4.5_0000038g0020		1.7419	0.00968133	0.279078	-0.908327	-0.671811	-0.559655	-1.04056	-0.55532	1.70501
Nitab4.5_0000038g0070	Nitab4.5_0000038g0070		0.650521	0.662788	-0.955297	-0.919043	-1.35341	-0.748355	-0.146992	1.50362	1.30617
Nitab4.5_0000038g0170	Nitab4.5_0000038g0170		1.52773	0.419114	-0.355152	-0.884473	-1.37301	-0.806013	-0.704802	0.786965	1.38964
Nitab4.5_0000038g0270	Nitab4.5_0000038g0270		-1.83579	-1.11509	-0.653307	0.263133	0.698933	1.08142	0.2194	1.47213	-0.130828
Nitab4.5_0000038g0360	Nitab4.5_0000038g0360		1.54066	-0.106912	-0.671077	-1.25978	-1.10464	-0.351707	-0.396435	0.777787	1.5721
Nitab4.5_0000039g0110	Nitab4.5_0000039g0110		0.678792	0.44677	-1.08413	-0.849246	-1.2801	-0.669073	-0.0502678	1.85854	0.94872
Nitab4.5_0000040g0140	Nitab4.5_0000040g0140		1.34018	0.0810946	-1.74182	-1.2531	-0.418249	-0.297533	0.426581	0.477207	1.38564
Nitab4.5_0000040g0310	Nitab4.5_0000040g0310		1.0386	0.96241	-1.37073	-1.77757	-0.461647	-0.158488	0.080035	0.464137	1.22325
Nitab4.5_0000040g0370	Nitab4.5_0000040g0370		1.4433	0.152948	-1.03752	-1.36667	-1.37478	0.468178	-0.175534	1.05243	0.837643
Nitab4.5_0000040g0400	Nitab4.5_0000040g0400		1.44684	0.404514	-0.685785	-1.39246	-1.68901	0.0350266	0.352444	0.458005	1.07042
Nitab4.5_0000040g0420	Nitab4.5_0000040g0420		-1.79452	1.5108	-0.723121	0.0765597	-0.615399	-0.631292	0.100102	1.149	0.927868
Nitab4.5_0000040g0430	Nitab4.5_0000040g0430		0.520307	0.317664	-1.49095	-0.435276	-1.35374	-0.591286	0.262528	1.63666	1.13409
Nitab4.5_0000040g0470	Nitab4.5_0000040g0470		1.23635	-0.39998	-0.708791	-1.0318	-0.724511	-0.522533	-0.779506	1.31677	1.614
Nitab4.5_0000040g0650	Nitab4.5_0000040g0650		-0.628352	-0.0766205	-1.50931	-0.346718	-0.844895	-0.0872216	0.202731	1.75742	1.53296
Nitab4.5_0000041g0220	Nitab4.5_0000041g0220		-1.50566	-1.0625	-0.670059	-0.0475414	-0.776599	1.06825	0.840776	1.51442	0.638916
Nitab4.5_0000041g0260	Nitab4.5_0000041g0260		1.10299	0.290238	-0.731223	-0.644879	-1.05316	-1.16312	-0.00276555	2.06594	0.135987
Nitab4.5_0000041g0310	Nitab4.5_0000041g0310		-0.966306	1.92761	-0.156567	-0.935705	-1.16856	-0.556895	0.279922	0.3119	1.2646
Nitab4.5_0000041g0370	Nitab4.5_0000041g0370		1.18833	-0.485971	-0.387485	-1.05784	-0.729244	-0.540155	-0.911243	1.18356	1.74005
Nitab4.5_0000043g0120	Nitab4.5_0000043g0120		-0.504545	0.750726	-0.789527	-1.16738	-0.261597	-1.31618	0.443463	1.69747	1.14756
Nitab4.5_0000043g0130	Nitab4.5_0000043g0130		-0.246762	0.0183515	-1.42407	-0.992282	-0.161424	-0.41954	0.007205	2.1311	1.08742
Nitab4.5_0000043g0200	Nitab4.5_0000043g0200		-0.609592	0.349934	-1.05809	-0.352975	-1.73042	0.0948714	0.544517	1.65319	1.10856
Nitab4.5_0000043g0250	Nitab4.5_0000043g0250		-1.76444	-0.234805	-0.87295	-0.257855	-0.680038	0.681086	1.21511	1.57694	0.336947
Nitab4.5_0000043g0270	Nitab4.5_0000043g0270		0.40782	-0.115234	-0.0329935	-0.622735	-1.1411	0.111354	-1.51627	1.99603	0.913124
Nitab4.5_0000044g0210	Nitab4.5_0000044g0210		0.396752	-1.03252	-1.21898	-0.740405	-1.21071	0.373553	0.801765	1.44621	1.18433
Nitab4.5_0000045g0020	Nitab4.5_0000045g0020		-1.20677	-0.894526	-0.699854	-0.839989	-0.323752	0.693552	0.361908	0.907476	2.00196
Nitab4.5_0000045g0200	Nitab4.5_0000045g0200		1.30371	0.0712037	-1.00305	-0.723162	-0.640692	-1.50911	0.197071	0.713166	1.59087
Nitab4.5_0000046g0020	Nitab4.5_0000046g0020		0.730661	0.325637	-0.0585176	-0.90678	-0.391917	-0.360919	-1.89462	0.834798	1.72166
Nitab4.5_0000046g0080	Nitab4.5_0000046g0080		0.607912	0.888309	-0.99194	-0.930225	0.0468025	-1.60439	-0.477507	0.948144	1.51289
Nitab4.5_0000046g0090	Nitab4.5_0000046g0090		-0.874585	0.695826	-0.193091	0.259717	-2.20671	0.283211	-0.257563	1.16504	1.12816
Nitab4.5_0000047g0140	Nitab4.5_0000047g0140		1.25751	-0.0264877	-0.639007	-1.49998	-0.645541	-0.370654	-0.697189	0.933982	1.68736
Nitab4.5_0000047g0150	Nitab4.5_0000047g0150		0.81878	0.753197	0.786111	-1.34745	-0.964323	0.391776	-1.76735	0.319418	1.00983
Nitab4.5_0000047g0160	Nitab4.5_0000047g0160		1.21996	-0.451985	-0.504947	-1.11876	-0.82436	-0.295938	-0.915913	1.36504	1.52691
Nitab4.5_0000049g0130	Nitab4.5_0000049g0130		-1.40787	0.711714	0.317681	0.448549	-1.14512	-0.496477	-1.07153	1.24926	1.39379
Nitab4.5_0000050g0030	Nitab4.5_0000050g0030		-1.44704	-1.39319	-0.118912	0.293868	-0.683181	0.135098	0.415928	1.01545	1.78198
Nitab4.5_0000051g0130	Nitab4.5_0000051g0130		-0.191353	0.457654	-0.276786	-0.959077	-0.654956	0.175177	-0.616226	-0.513959	2.57953
Nitab4.5_0000051g0240	Nitab4.5_0000051g0240		1.32538	1.08999	-0.0706932	-0.510837	-1.04544	-1.37662	-1.06295	1.2182	0.432972
Nitab4.5_0000051g0330	Nitab4.5_0000051g0330		-1.73032	1.12551	0.0413432	0.261531	-1.3168	-0.236926	-0.40638	1.40982	0.852216
Nitab4.5_0000052g0050	Nitab4.5_0000052g0050		-1.89926	-1.14643	-0.526367	1.0851	0.181272	0.440874	-0.245362	1.28977	0.820406
Nitab4.5_0000052g0070	Nitab4.5_0000052g0070		-0.233142	1.12155	-0.63401	-0.656248	-1.46515	-1.16723	0.648892	1.39272	0.992631
Nitab4.5_0000052g0140	Nitab4.5_0000052g0140		-0.0517754	1.10427	-0.309141	0.137016	-0.703138	-1.32211	-1.18913	0.365952	1.96805
Nitab4.5_0000052g0220	Nitab4.5_0000052g0220		0.500182	0.225883	-0.022841	-2.27772	-0.333964	0.500182	1.09999	-0.818242	1.12653
Nitab4.5_0000052g0290	Nitab4.5_0000052g0290		-1.9324	-0.914282	0.524018	0.0506632	0.0894007	0.718707	-0.904466	1.13134	1.23702
Nitab4.5_0000053g0070	Nitab4.5_0000053g0070		0.922786	0.438231	0.76366	-1.08829	-1.03464	-0.484632	-1.61964	1.20932	0.893207
Nitab4.5_0000053g0130	Nitab4.5_0000053g0130		-0.684023	-0.973277	-0.492522	-1.06167	0.987459	0.431698	-0.277095	-0.156001	2.22543
Nitab4.5_0000053g0270	Nitab4.5_0000053g0270		0.446997	0.91477	-1.23133	-1.59246	-0.677427	-0.548162	0.27356	0.921321	1.49273
Nitab4.5_0000054g0220	Nitab4.5_0000054g0220		1.10228	0.661359	0.250525	-0.880952	-1.0681	-1.25535	-0.838121	0.295712	1.73266
Nitab4.5_0000055g0160	Nitab4.5_0000055g0160		-1.47513	-1.28411	-0.102886	-0.613022	-0.044954	0.591862	-0.0124503	1.70741	1.23327
Nitab4.5_0000055g0200	Nitab4.5_0000055g0200		0.44987	-0.0981875	-0.492613	-1.36132	-0.651885	-1.05948	0.0598743	1.28703	1.86671
Nitab4.5_0000055g0210	Nitab4.5_0000055g0210		-0.595798	0.00823611	-0.984755	-0.456758	-0.112152	-0.992708	-0.395455	1.55993	1.96946
Nitab4.5_0000055g0270	Nitab4.5_0000055g0270		-0.348594	0.780436	-0.821876	-0.0803217	-0.51501	-1.66751	-0.281543	1.74734	1.18709
Nitab4.5_0000056g0070	Nitab4.5_0000056g0070		-2.7307	0.102466	0.421929	0.536922	0.032882	0.487589	-0.110905	0.734215	0.525604
Nitab4.5_0000057g0020	Nitab4.5_0000057g0020		-1.74904	1.44155	-0.00241352	-0.233719	-0.906862	-0.716467	-0.0370509	1.24737	0.95663
Nitab4.5_0000057g0040	Nitab4.5_0000057g0040		0.383486	-0.639647	0.644534	-1.19588	-1.33152	-0.503753	-0.313176	1.24929	1.70667
Nitab4.5_0000058g0020	Nitab4.5_0000058g0020		1.3853	-0.395446	-0.825827	-0.727508	-0.814588	-0.655141	-0.685742	0.883057	1.8359
Nitab4.5_0000058g0030	Nitab4.5_0000058g0030		-0.419882	-0.100214	-0.419882	0.0951283	-0.903669	0.308327	-0.954862	-0.205456	2.60051
Nitab4.5_0000058g0060	Nitab4.5_0000058g0060		1.522	-0.83903	0.400488	-0.503172	-0.389919	-0.39296	-1.64825	0.28122	1.56962
Nitab4.5_0000058g0200	Nitab4.5_0000058g0200		1.54397	0.864276	-0.0239968	-1.05985	-0.871951	-0.664633	-0.777452	-0.611787	1.60143
Nitab4.5_0000059g0180	Nitab4.5_0000059g0180		-1.08735	0.23949	-1.18943	-0.693323	-0.0748238	-0.743821	0.641115	2.03127	0.87687
Nitab4.5_0000059g0230	Nitab4.5_0000059g0230		-0.215666	0.748258	-0.471909	-0.880174	-0.252843	-1.13603	-0.974773	1.47904	1.7041
Nitab4.5_0000062g0070	Nitab4.5_0000062g0070		-0.376174	1.42806	0.488685	-1.01538	-0.312109	-0.94183	-1.40187	1.47143	0.659192
Nitab4.5_0000062g0150	Nitab4.5_0000062g0150		0.639738	0.454097	0.725113	-2.2366	0.522621	-0.309305	-1.19281	0.909226	0.487923
Nitab4.5_0000062g0160	Nitab4.5_0000062g0160		1.28827	1.56752	-0.555675	-1.15258	-0.735431	-0.569964	-1.08984	0.1688	1.0789
Nitab4.5_0000062g0270	Nitab4.5_0000062g0270		-2.42905	-0.674886	0.420656	0.588017	-0.0517678	0.277893	-0.13975	1.05079	0.958095
Nitab4.5_0000062g0320	Nitab4.5_0000062g0320		0.339658	-0.33546	0.172228	-1.14	-0.753858	-0.341889	-0.739691	0.328701	2.47031
Nitab4.5_0000062g0530	Nitab4.5_0000062g0530		-1.81066	-0.722621	0.612523	0.304378	-0.465455	0.43301	-0.42231	2.03662	0.0345211
Nitab4.5_0000062g0560	Nitab4.5_0000062g0560		1.04244	0.409479	-1.19373	-0.745426	-0.748669	-0.621556	-0.941719	1.31709	1.4821
Nitab4.5_0000063g0020	Nitab4.5_0000063g0020		0.843966	1.58685	-0.741661	-1.15032	-0.292146	-1.35683	0.650163	-0.618978	1.07896
Nitab4.5_0000063g0110	Nitab4.5_0000063g0110		1.17229	1.31076	-0.0383172	-0.766029	-1.10629	-0.802158	-1.43271	0.737706	0.924743
Nitab4.5_0000064g0050	Nitab4.5_0000064g0050		-2.19621	0.164222	0.823041	0.0539457	-0.114532	0.769305	-1.08907	1.25041	0.338888
Nitab4.5_0000064g0090	Nitab4.5_0000064g0090		-1.78305	-1.35729	0.79706	0.718398	-0.287235	0.387955	-0.593204	1.04181	1.07556
Nitab4.5_0000064g0110	Nitab4.5_0000064g0110		-1.23638	-1.27512	-0.211606	0.217567	-0.17147	-0.14291	-0.471056	1.46335	1.82763
Nitab4.5_0000065g0070	Nitab4.5_0000065g0070		-2.24146	0.815468	-0.20236	0.721464	-0.943667	-0.0884838	0.826203	1.08046	0.0323818
Nitab4.5_0000066g0010	Nitab4.5_0000066g0010		-2.0344	0.526178	0.700117	-0.395061	-0.646315	-0.657596	0.0274003	1.3198	1.15988
Nitab4.5_0000066g0120	Nitab4.5_0000066g0120		-0.38646	1.02415	0.291283	-0.315549	-1.45437	-0.782777	-1.0902	1.26167	1.45226
Nitab4.5_0000067g0130	Nitab4.5_0000067g0130		-1.95401	0.414681	-1.24609	0.698448	-0.422333	-0.323639	0.862761	0.962368	1.00781
Nitab4.5_0000067g0140	Nitab4.5_0000067g0140		-0.820115	0.273521	-0.533917	0.0489907	-0.416664	-1.75535	0.145743	1.61253	1.44526
Nitab4.5_0000067g0240	Nitab4.5_0000067g0240		-1.00247	-0.0228571	-1.29283	-0.77932	-0.375045	0.347255	-0.0516468	1.1382	2.03871
Nitab4.5_0000068g0010	Nitab4.5_0000068g0010		-0.0885448	0.865503	-2.12761	-0.567863	-0.567863	0.793034	-0.162418	1.51703	0.338733
Nitab4.5_0000068g0050	Nitab4.5_0000068g0050		1.5889	-0.806019	-0.120526	-0.99788	-0.394405	-0.913809	-0.845887	1.17344	1.31619
Nitab4.5_0000068g0400	Nitab4.5_0000068g0400		1.90395	-0.246058	-0.536209	-1.1683	-1.29156	0.0277716	-0.534588	0.871052	0.973947
Nitab4.5_0000068g0450	Nitab4.5_0000068g0450		1.30762	0.67489	-0.672389	-1.16458	-1.25584	-0.815355	-0.144687	1.59207	0.478275
Nitab4.5_0000069g0130	Nitab4.5_0000069g0130		-1.73192	-0.78572	1.12491	0.428553	-1.27032	-0.248673	0.46582	0.95115	1.0662
Nitab4.5_0000069g0320	Nitab4.5_0000069g0320		0.424777	-0.207529	-1.44829	-0.847886	-1.11254	0.106567	0.0226963	1.63572	1.42648
Nitab4.5_0000069g0490	Nitab4.5_0000069g0490		-1.33257	0.206571	0.163124	-0.157847	0.014101	-0.201433	-1.61991	1.76287	1.1651
Nitab4.5_0000069g0620	Nitab4.5_0000069g0620		-0.529094	1.08801	-0.753074	-1.11147	-1.35409	-0.246069	0.802982	0.349966	1.75284
Nitab4.5_0000070g0090	Nitab4.5_0000070g0090		0.669086	0.604217	-0.523086	-0.64317	-0.419941	-1.04453	-0.944669	-0.00877192	2.31086
Nitab4.5_0000070g0110	Nitab4.5_0000070g0110		-0.61179	-1.42214	-0.13619	-0.637394	-0.710437	-0.324423	1.79025	1.38513	0.666991
Nitab4.5_0000070g0190	Nitab4.5_0000070g0190		1.01963	1.49265	0.323566	-1.06003	-0.347697	-1.07777	-1.15334	-0.484198	1.28719
Nitab4.5_0000070g0200	Nitab4.5_0000070g0200		-1.04585	1.52881	-1.04585	-1.04585	0.055723	0.888401	-1.04585	0.727983	0.982469
Nitab4.5_0000071g0010	Nitab4.5_0000071g0010		1.80145	-0.119926	0.361769	-1.03117	-1.3871	-0.445899	-0.412125	-0.247606	1.48061
Nitab4.5_0000071g0150	Nitab4.5_0000071g0150		-0.810485	0.969633	-0.236262	-0.163344	-0.995063	-1.18135	-0.588228	1.69409	1.311
Nitab4.5_0000071g0250	Nitab4.5_0000071g0250		-0.792435	-1.00947	-0.393764	-0.506286	-0.848013	0.141449	-0.10998	1.77529	1.74321
Nitab4.5_0000072g0370	Nitab4.5_0000072g0370		-0.136866	0.147284	-0.473762	-1.24275	-0.260568	-0.861907	-0.624367	1.60661	1.84632
Nitab4.5_0000072g0400	Nitab4.5_0000072g0400		-2.33219	0.424415	0.513773	-0.119031	-0.211422	0.465089	-0.754856	1.35586	0.658366
Nitab4.5_0000072g0410	Nitab4.5_0000072g0410		1.04831	-0.315852	-1.20286	-0.680751	-0.98687	0.0253654	-0.748028	1.06626	1.79443
Nitab4.5_0000072g0530	Nitab4.5_0000072g0530		1.91943	0.0945877	-0.292812	-0.705168	-1.19039	-1.07069	-0.613797	1.09679	0.762063
Nitab4.5_0000073g0370	Nitab4.5_0000073g0370		0.123464	0.0101316	-0.0324472	-1.3259	-1.18008	-0.722793	0.687021	2.18475	0.255855
Nitab4.5_0000075g0020	Nitab4.5_0000075g0020		0.299155	-0.0737911	-0.279543	-0.942191	-0.908242	-1.18923	-0.197738	1.29673	1.99485
Nitab4.5_0000075g0070	Nitab4.5_0000075g0070		-0.375376	1.85462	-0.861469	-0.883756	-1.11248	-0.883756	0.419849	0.875083	0.967286
Nitab4.5_0000075g0180	Nitab4.5_0000075g0180		-2.46153	-0.0886368	0.0468014	0.831085	-0.339812	1.21458	0.222832	0.753541	-0.178859
Nitab4.5_0000075g0240	Nitab4.5_0000075g0240		1.50335	0.757823	0.629288	-0.988595	-1.40952	-0.746725	-0.889299	-0.061847	1.20553
Nitab4.5_0000076g0040	Nitab4.5_0000076g0040		-1.54529	-1.63292	0.718403	0.331897	-0.22755	0.651298	-0.415094	1.52087	0.598385
Nitab4.5_0000076g0240	Nitab4.5_0000076g0240		-1.07479	-0.899065	0.832186	0.00926215	-0.212801	-0.835991	-0.87465	1.81568	1.24017
Nitab4.5_0000076g0250	Nitab4.5_0000076g0250		-1.48576	-1.38675	-0.669239	1.10645	0.153744	-0.112638	-0.112638	1.19768	1.30915
Nitab4.5_0000078g0010	Nitab4.5_0000078g0010		0.629942	0.525697	-1.02155	-1.56738	-1.14664	0.086484	-0.135225	1.43889	1.18979
Nitab4.5_0000078g0440	Nitab4.5_0000078g0440		0.338435	0.536331	-0.517195	0.476591	-0.325385	-0.11555	-2.27049	0.208296	1.66897
Nitab4.5_0000079g0250	Nitab4.5_0000079g0250		0.772833	0.0151925	-0.908004	-0.389013	-1.22399	-0.84308	-0.415933	2.02926	0.962733
Nitab4.5_0000079g0280	Nitab4.5_0000079g0280		0.230446	-0.898652	-1.56853	-0.575182	-0.80478	0.322692	0.529384	1.87959	0.885039
Nitab4.5_0000080g0150	Nitab4.5_0000080g0150		-1.5881	-0.773887	0.181815	-0.831286	-0.364033	0.142164	0.857437	0.338069	2.03782
Nitab4.5_0000080g0190	Nitab4.5_0000080g0190		0.785524	1.96223	-0.242458	-0.845431	-1.17744	-0.826407	-0.864519	0.278565	0.929934
Nitab4.5_0000080g0250	Nitab4.5_0000080g0250		0.407415	-0.416658	0.162803	-0.810754	-0.0854839	-2.21371	0.944933	0.729268	1.28219
Nitab4.5_0000080g0300	Nitab4.5_0000080g0300		1.59727	-0.398189	-0.125145	-1.15973	-0.681398	-0.901036	-0.604117	0.54176	1.73059
Nitab4.5_0000082g0370	Nitab4.5_0000082g0370		1.92894	0.959614	-0.518604	-1.07673	-0.98022	-0.332292	-0.830652	-0.210478	1.06042
Nitab4.5_0000083g0020	Nitab4.5_0000083g0020		1.07473	-1.28767	-0.756577	-0.98735	-0.394105	0.105642	-0.410232	0.703764	1.9518
Nitab4.5_0000083g0060	Nitab4.5_0000083g0060		1.22111	-0.480669	-1.04154	-1.3468	0.104383	-0.223589	-0.833941	0.954022	1.64702
Nitab4.5_0000083g0070	Nitab4.5_0000083g0070		-1.12077	0.0457688	0.148609	0.0346657	-0.00618765	-1.02197	-1.07765	2.21295	0.784582
Nitab4.5_0000084g0030	Nitab4.5_0000084g0030		-1.7349	0.265789	0.481661	0.0290402	-1.48177	-0.140443	-0.044184	1.42317	1.20163
Nitab4.5_0000084g0080	Nitab4.5_0000084g0080		-0.524519	-0.672792	1.27424	-0.0140119	-1.54295	-0.982492	-0.103224	1.27424	1.29152
Nitab4.5_0000084g0140	Nitab4.5_0000084g0140		-0.52691	1.11632	-0.11603	-0.322815	-1.19378	-1.20628	-0.469694	1.88906	0.830137
Nitab4.5_0000084g0160	Nitab4.5_0000084g0160		-0.859429	-0.190904	-0.753219	-0.5558	-0.709628	-0.547392	0.000777971	1.87569	1.7399
Nitab4.5_0000084g0270	Nitab4.5_0000084g0270		-0.475516	-0.210088	0.730798	1.28617	-1.45453	-0.503007	-0.604369	1.85026	-0.619716
Nitab4.5_0000085g0010	Nitab4.5_0000085g0010		0.11015	-1.39573	0.663935	-1.0581	0.143201	-0.242761	-0.354742	-0.15712	2.29117
Nitab4.5_0000085g0060	Nitab4.5_0000085g0060		1.98837	-0.550721	-0.158219	-0.595318	-1.47229	-0.167443	-0.68737	1.23729	0.405703
Nitab4.5_0000085g0370	Nitab4.5_0000085g0370		-1.96376	-0.974436	0.477304	0.263646	0.245522	-0.557984	-0.12789	1.19555	1.44204
Nitab4.5_0000086g0040	Nitab4.5_0000086g0040		-0.70808	-0.967262	-0.112223	-0.550408	-1.14833	0.135815	-0.0717887	1.86805	1.55423
Nitab4.5_0000086g0180	Nitab4.5_0000086g0180		-2.11449	-0.320087	-0.292616	0.0370931	-0.690277	0.425657	0.274497	1.25458	1.42565
Nitab4.5_0000087g0160	Nitab4.5_0000087g0160		-0.3029	1.09732	-0.159678	-0.183322	-0.906619	-1.32358	-1.02294	1.62448	1.17723
Nitab4.5_0000092g0030	Nitab4.5_0000092g0030		-2.01643	-0.316959	0.540887	0.118942	-0.429024	0.609558	-0.96933	1.23615	1.2262
Nitab4.5_0000092g0120	Nitab4.5_0000092g0120		1.63126	0.609695	-0.286948	-1.34894	-1.31794	-0.359657	-0.724868	0.728086	1.06931
Nitab4.5_0000093g0110	Nitab4.5_0000093g0110		1.76163	-0.212595	-0.348581	-1.15506	-1.06448	0.140605	-0.758004	0.00299723	1.6335
Nitab4.5_0000093g0200	Nitab4.5_0000093g0200		-1.77559	-0.532776	0.339412	-0.141108	0.158203	-0.198576	-0.532776	2.2019	0.481306
Nitab4.5_0000095g0170	Nitab4.5_0000095g0170		1.54085	-0.230527	0.115919	-1.35026	-0.773071	-0.323601	-1.0293	0.364341	1.68566
Nitab4.5_0000096g0130	Nitab4.5_0000096g0130		0.0741753	0.360984	-0.444047	-0.933276	-1.34616	-0.825134	0.0823747	0.922865	2.10821
Nitab4.5_0000097g0020	Nitab4.5_0000097g0020		-0.70631	-1.14629	0.832434	0.0255026	-0.906031	-0.963156	0.0185366	2.01288	0.832434
Nitab4.5_0000097g0090	Nitab4.5_0000097g0090		-0.954783	-0.660014	-0.266722	-0.811137	0.42122	-0.253539	-0.38353	0.380664	2.52784
Nitab4.5_0000098g0090	Nitab4.5_0000098g0090		0.456802	-0.495302	-0.860767	-1.09488	-1.37551	-0.0485313	0.764934	0.775756	1.8775
Nitab4.5_0000098g0150	Nitab4.5_0000098g0150		0.912947	0.806498	0.769095	-0.789791	-0.491609	-0.643121	-1.64055	-0.551383	1.62791
Nitab4.5_0000098g0280	Nitab4.5_0000098g0280		-2.21936	0.859506	0.35161	0.597835	-0.845287	0.0259693	-0.612996	1.10287	0.739849
Nitab4.5_0000100g0040	Nitab4.5_0000100g0040		0.312571	0.878281	-1.62339	-1.75584	0.615087	-0.0426563	0.236901	-0.0265093	1.40555
Nitab4.5_0000100g0160	Nitab4.5_0000100g0160		1.58482	-0.197047	-0.819521	-0.987607	-0.902915	-0.0446568	-1.00899	0.91893	1.45698
Nitab4.5_0000100g0290	Nitab4.5_0000100g0290		-1.83758	0.763901	0.468275	-0.0222225	-0.34302	-0.762441	-0.805672	1.62242	0.916338
Nitab4.5_0000100g0300	Nitab4.5_0000100g0300		-2.73942	0.327672	0.498459	0.403899	0.139725	0.25673	-0.186781	0.726276	0.573437
Nitab4.5_0000101g0270	Nitab4.5_0000101g0270		1.48427	1.3795	-0.768312	-1.58678	-0.353856	-0.0700485	-1.0655	0.630789	0.349924
Nitab4.5_0000101g0380	Nitab4.5_0000101g0380		0.0658775	0.863772	-0.955347	-0.311784	-0.94448	-1.37626	-0.206401	1.82468	1.03994
Nitab4.5_0000101g0430	Nitab4.5_0000101g0430		-0.258292	-0.258292	-1.25	-0.283359	-1.1844	0.132762	-0.134085	1.09313	2.14254
Nitab4.5_0000102g0020	Nitab4.5_0000102g0020		1.17578	1.16783	-0.106465	-1.2457	-0.603346	-1.34053	-0.900928	0.912275	0.941093
Nitab4.5_0000102g0170	Nitab4.5_0000102g0170		-1.34704	1.02523	-0.315335	-0.43293	0.32584	-1.21108	-0.683076	0.91454	1.72385
Nitab4.5_0000102g0210	Nitab4.5_0000102g0210		-0.947037	-1.27951	0.268058	0.295067	-0.817046	-0.0515073	-0.0354136	2.36532	0.202071
Nitab4.5_0000102g0420	Nitab4.5_0000102g0420		-1.21765	0.94995	-0.065299	-1.2152	0.659763	-1.19077	-0.0744279	0.385388	1.76824
Nitab4.5_0000103g0010	Nitab4.5_0000103g0010		-1.04503	0.667621	-0.856738	-0.45058	-0.45058	-0.533814	-0.152437	2.41909	0.40247
Nitab4.5_0000103g0020	Nitab4.5_0000103g0020		1.79951	-0.229037	0.164327	-1.32754	-0.565937	-1.49757	0.370998	1.0861	0.199146
Nitab4.5_0000103g0050	Nitab4.5_0000103g0050		-0.134143	0.961498	-1.65481	-0.597025	-0.88214	-0.104848	-0.244804	1.8693	0.786978
Nitab4.5_0000104g0040	Nitab4.5_0000104g0040		0.132811	0.394565	-0.0237322	-0.255246	-0.88228	-1.15533	-1.22237	0.949559	2.06202
Nitab4.5_0000104g0130	Nitab4.5_0000104g0130		-2.27006	-0.807157	0.337387	0.42834	0.103613	0.0544034	-0.138857	0.801455	1.49088
Nitab4.5_0000104g0200	Nitab4.5_0000104g0200		-1.81179	0.662198	-1.1024	-0.835942	0.556016	0.0488527	0.118993	0.832249	1.53182
Nitab4.5_0000106g0010	Nitab4.5_0000106g0010		0.233958	-0.0374828	-1.49605	-0.986359	-0.762735	-0.628027	1.29485	0.842069	1.53978
Nitab4.5_0000106g0030	Nitab4.5_0000106g0030		1.7668	0.286525	0.0354041	-1.4863	-0.832587	-1.01537	-0.505476	0.684073	1.06693
Nitab4.5_0000106g0230	Nitab4.5_0000106g0230		0.346801	0.734756	-0.1323	-1.49538	-1.09359	-0.533887	-0.602058	0.945897	1.82976
Nitab4.5_0000106g0310	Nitab4.5_0000106g0310		1.31958	-0.639781	-0.520746	-0.680866	-0.818462	0.706142	-1.56544	0.904305	1.29528
Nitab4.5_0000107g0040	Nitab4.5_0000107g0040		1.83943	1.00732	-1.19826	-0.887074	-0.892016	0.123626	-0.857638	-0.0466502	0.91126
Nitab4.5_0000108g0060	Nitab4.5_0000108g0060		-1.44823	-1.61046	-0.45253	-0.32619	0.605755	0.324901	0.289736	1.21621	1.40081
Nitab4.5_0000108g0070	Nitab4.5_0000108g0070		0.532968	0.273964	-1.04141	-1.61352	-1.05404	-0.103458	0.301103	1.1477	1.5567
Nitab4.5_0000108g0080	Nitab4.5_0000108g0080		1.79418	0.867919	-0.967704	-1.2145	-0.916682	-0.62464	-0.466531	0.745229	0.782726
Nitab4.5_0000108g0090	Nitab4.5_0000108g0090		1.27221	-0.0120982	-0.436948	-1.54276	-1.21724	-0.226374	-0.209461	0.728757	1.64391
Nitab4.5_0000108g0160	Nitab4.5_0000108g0160		1.4622	0.528473	-0.918501	-0.719512	-1.19169	-0.780356	-0.693532	1.2915	1.02142
Nitab4.5_0000108g0200	Nitab4.5_0000108g0200		-2.29627	0.268335	0.88018	-0.387643	0.2438	-0.53128	-0.281652	1.26973	0.834808
Nitab4.5_0000108g0370	Nitab4.5_0000108g0370		-1.78055	-1.80234	0.463845	0.29471	0.0433663	0.449557	0.372697	0.88438	1.07433
Nitab4.5_0000109g0260	Nitab4.5_0000109g0260		-0.00133099	0.0431608	-0.484033	-1.2548	-1.02675	-0.387805	-0.249003	1.3088	2.05177
Nitab4.5_0000109g0540	Nitab4.5_0000109g0540		0.931588	0.211831	-0.72606	-1.29288	-1.50921	-0.0416688	-0.231415	1.43746	1.22036
Nitab4.5_0000109g0550	Nitab4.5_0000109g0550		0.957551	0.228862	0.387275	-1.31598	-1.25556	0.50494	-1.30063	0.183504	1.61004
Nitab4.5_0000110g0040	Nitab4.5_0000110g0040		0.736826	-0.640275	-0.746835	-1.63508	-0.1436	-0.201922	-0.18254	0.788846	2.02458
Nitab4.5_0000110g0120	Nitab4.5_0000110g0120		-1.67409	0.621006	-1.29609	-0.534701	-0.488994	0.802888	0.822894	0.257537	1.48956
Nitab4.5_0000110g0250	Nitab4.5_0000110g0250		0.481256	1.45601	0.688132	-0.852809	-1.54007	-0.715926	-1.02524	0.321803	1.18684
Nitab4.5_0000110g0460	Nitab4.5_0000110g0460		1.08583	1.07704	1.24872	-1.10232	-1.36654	-0.970923	-0.790068	0.166792	0.651463
Nitab4.5_0000110g0470	Nitab4.5_0000110g0470		-1.44495	-1.74897	-0.0818493	0.824671	-0.51123	0.449056	0.449056	1.46299	0.601223
Nitab4.5_0000110g0500	Nitab4.5_0000110g0500		-1.1632	-1.23142	0.363082	-0.528178	-0.470036	-0.369208	0.131743	1.69626	1.57095
Nitab4.5_0000111g0020	Nitab4.5_0000111g0020		0.273606	-0.860569	-0.860569	0.389653	0.146063	-1.28297	-0.905229	1.53745	1.56257
Nitab4.5_0000111g0050	Nitab4.5_0000111g0050		1.21038	-0.0867314	0.325078	-0.943047	-1.26543	-1.08356	-0.668484	1.53483	0.976958
Nitab4.5_0000112g0060	Nitab4.5_0000112g0060		1.74361	-0.479716	-0.723569	-0.883129	-0.943431	-0.343379	-0.751347	1.09239	1.28858
Nitab4.5_0000113g0300	Nitab4.5_0000113g0300		-1.56769	-1.07197	0.0207522	-0.964062	-0.274016	0.609962	0.777472	1.66048	0.809068
Nitab4.5_0000113g0310	Nitab4.5_0000113g0310		-1.93287	1.33224	-0.666474	-0.764465	0.0428455	-0.158162	0.264193	1.48524	0.397445
Nitab4.5_0000114g0080	Nitab4.5_0000114g0080		1.75174	0.534434	0.0523727	-0.699961	-0.850069	-0.687393	-1.26213	-0.339015	1.50002
Nitab4.5_0000114g0120	Nitab4.5_0000114g0120		-2.30197	0.236604	0.480238	-0.326944	-0.186658	-0.180723	-0.22539	1.09116	1.41368
Nitab4.5_0000116g0330	Nitab4.5_0000116g0330		1.74236	-0.167639	0.187	-0.850714	-0.864383	-0.517726	-1.41008	0.490912	1.39027
Nitab4.5_0000118g0190	Nitab4.5_0000118g0190		0.374194	0.031864	0.072459	-1.51311	-0.657392	-1.28771	0.13697	0.96609	1.87663
Nitab4.5_0000119g0070	Nitab4.5_0000119g0070		-0.543123	-0.399344	-0.60912	-0.977152	-0.185068	-1.08081	0.42015	1.4159	1.95857
Nitab4.5_0000119g0100	Nitab4.5_0000119g0100		-0.827852	0.347222	-1.58618	-0.973862	-0.168598	0.532373	0.147011	0.491598	2.03828
Nitab4.5_0000119g0150	Nitab4.5_0000119g0150		0.261212	-0.727498	-1.64914	-0.844488	-0.64408	0.376912	0.388105	1.76029	1.07869
Nitab4.5_0000119g0170	Nitab4.5_0000119g0170		1.61944	0.710348	-0.494874	-0.893423	-1.15402	-0.92689	-0.79015	0.688301	1.24127
Nitab4.5_0000119g0220	Nitab4.5_0000119g0220		-1.05768	0.804653	-0.578708	-1.27608	-0.508482	0.52378	-0.629284	0.796297	1.92551
Nitab4.5_0000119g0330	Nitab4.5_0000119g0330		0.931208	0.78482	-0.581705	-1.14798	-1.5845	-0.476017	-0.350043	1.38887	1.03535
Nitab4.5_0000119g0390	Nitab4.5_0000119g0390		0.83909	1.11351	-1.84539	-1.4865	-0.0514963	0.0323297	0.501088	-0.177202	1.07457
Nitab4.5_0000121g0080	Nitab4.5_0000121g0080		-1.10522	-0.240971	-0.26668	0.185693	-0.0503543	-1.43447	-0.374561	1.56093	1.72563
Nitab4.5_0000121g0140	Nitab4.5_0000121g0140		-0.0282278	0.719448	-1.75822	-0.487074	-1.18684	0.845025	-0.0551295	1.7252	0.225822
Nitab4.5_0000122g0140	Nitab4.5_0000122g0140		-1.92734	-0.738696	-0.0545178	0.262253	-0.539669	0.186886	-0.0508076	1.08167	1.78022
Nitab4.5_0000123g0070	Nitab4.5_0000123g0070		-1.26863	-0.0665224	-0.246673	-0.204491	-1.09325	-0.781318	0.468798	1.88187	1.3102
Nitab4.5_0000123g0180	Nitab4.5_0000123g0180		-0.36463	-0.24249	0.29094	-0.0767095	-0.317915	-1.61428	-0.886596	1.42245	1.78923
Nitab4.5_0000123g0220	Nitab4.5_0000123g0220		1.42205	0.689157	-0.572946	-1.29787	-1.6951	0.262571	-0.313769	0.355782	1.15012
Nitab4.5_0000123g0250	Nitab4.5_0000123g0250		-1.23116	-1.36789	0.160749	0.11485	-0.494635	-0.348702	-0.0256291	1.36018	1.83223
Nitab4.5_0000125g0120	Nitab4.5_0000125g0120		-1.70801	1.26076	0.562511	-1.15656	-0.572383	-0.282399	-0.161553	1.40877	0.648867
Nitab4.5_0000125g0320	Nitab4.5_0000125g0320		-0.240631	0.684044	0.793667	-0.228884	-0.981474	-1.19095	0.170669	-1.06648	2.06003
Nitab4.5_0000126g0080	Nitab4.5_0000126g0080		-2.08808	-0.669485	0.741355	-0.815471	0.339181	1.32133	-0.221509	0.916901	0.475783
Nitab4.5_0000129g0240	Nitab4.5_0000129g0240		-2.17873	-0.912847	1.10092	0.0310069	-0.469799	0.412546	0.124804	0.874021	1.01808
Nitab4.5_0000129g0320	Nitab4.5_0000129g0320		-2.49567	-0.42574	-0.37529	0.214049	0.536823	0.660398	0.553779	1.15881	0.172841
Nitab4.5_0000129g0330	Nitab4.5_0000129g0330		-0.00187946	0.787068	1.06594	-1.56698	-0.673171	-0.623655	-1.21232	1.08308	1.14192
Nitab4.5_0000129g0470	Nitab4.5_0000129g0470		-0.54622	-0.484945	0.168938	0.926516	-0.695955	-1.25692	-1.06743	1.53664	1.41938
Nitab4.5_0000130g0170	Nitab4.5_0000130g0170		-1.72635	-0.594224	0.586715	-0.062973	-0.606416	0.939707	-0.58205	1.92741	0.118183
Nitab4.5_0000130g0180	Nitab4.5_0000130g0180		-1.66417	-1.15443	-0.204558	0.0827474	-0.550105	-0.0775945	0.758999	1.30731	1.50179
Nitab4.5_0000130g0190	Nitab4.5_0000130g0190		-0.610022	0.924422	-1.65385	-1.24044	1.19236	-0.104913	-0.407311	0.730517	1.16924
Nitab4.5_0000130g0250	Nitab4.5_0000130g0250		-2.16642	-0.860137	0.418774	0.215669	0.0942766	0.0360278	-0.288304	1.28058	1.26953
Nitab4.5_0000131g0100	Nitab4.5_0000131g0100		-2.73148	0.0330145	0.751038	0.342348	0.0619264	0.433199	0.0069299	0.720041	0.382981
Nitab4.5_0000131g0420	Nitab4.5_0000131g0420		0.428275	-0.202816	-0.442717	-0.922316	-0.359472	-1.46932	-0.252075	1.91967	1.30077
Nitab4.5_0000132g0200	Nitab4.5_0000132g0200		-2.51674	1.26349	-0.177589	0.569804	-0.119965	0.0737505	-0.205343	0.683684	0.428907
Nitab4.5_0000133g0010	Nitab4.5_0000133g0010		-2.17169	-0.0532105	1.34231	0.000120026	-0.00516755	-0.75299	-0.26567	1.06399	0.8423
Nitab4.5_0000136g0220	Nitab4.5_0000136g0220		-1.12292	-0.0334225	-0.430734	-0.06033	0.118096	-1.18549	-0.519152	1.05544	2.17852
Nitab4.5_0000136g0240	Nitab4.5_0000136g0240		-0.224974	-0.681697	0.117976	-1.51325	-0.588423	0.0695746	-0.367379	1.04067	2.14751
Nitab4.5_0000136g0250	Nitab4.5_0000136g0250		-1.42159	-0.569042	-0.274588	-0.705948	0.163324	0.0365994	-0.596266	1.56568	1.80183
Nitab4.5_0000136g0320	Nitab4.5_0000136g0320		1.48824	0.216709	-0.905726	-1.06265	-1.46353	0.150747	-0.262769	0.26222	1.57675
Nitab4.5_0000136g0420	Nitab4.5_0000136g0420		1.18127	0.750201	-0.403436	-0.551375	-0.857616	-1.17375	-1.25409	0.819871	1.48893
Nitab4.5_0000137g0040	Nitab4.5_0000137g0040		-2.13304	-0.557234	-0.724916	-0.00296454	-0.108338	1.29999	0.585623	1.15452	0.48636
Nitab4.5_0000137g0140	Nitab4.5_0000137g0140		0.822324	1.45409	0.431804	-0.993448	-1.19237	-1.08784	-0.885238	0.179906	1.27077
Nitab4.5_0000137g0200	Nitab4.5_0000137g0200		0.320894	-0.178619	-0.563775	-0.178619	-1.86051	-0.2028	-0.374597	1.87793	1.16009
Nitab4.5_0000137g0230	Nitab4.5_0000137g0230		-1.0903	1.18595	-1.34282	-0.117878	-1.14622	-0.320263	0.416181	1.40914	1.00621
Nitab4.5_0000138g0060	Nitab4.5_0000138g0060		1.49095	-0.0389871	0.901313	-1.19353	-0.538457	-1.31072	-0.967445	0.495153	1.16173
Nitab4.5_0000138g0120	Nitab4.5_0000138g0120		-0.188789	-0.693749	0.0302578	0.47728	-1.39147	-0.287731	-1.06329	1.90902	1.20848
Nitab4.5_0000140g0190	Nitab4.5_0000140g0190		1.44052	-0.0791803	-0.865447	-0.912958	-0.671706	-0.491896	-1.06655	1.35173	1.29548
Nitab4.5_0000140g0200	Nitab4.5_0000140g0200		1.70037	0.464199	-0.158801	-1.26752	-0.894675	-0.399752	-1.14591	0.331651	1.37044
Nitab4.5_0000140g0220	Nitab4.5_0000140g0220		1.5682	0.684973	-0.914179	-1.24716	-1.24716	-0.0696652	-0.567492	0.586721	1.20576
Nitab4.5_0000141g0140	Nitab4.5_0000141g0140		1.3799	-0.177265	0.299876	-0.983535	-0.880929	-0.86635	-0.644546	-0.138602	2.01145
Nitab4.5_0000141g0200	Nitab4.5_0000141g0200		0.633036	0.588178	-1.21807	-0.839087	-1.43901	-0.353733	0.0157174	1.78378	0.829186
Nitab4.5_0000141g0350	Nitab4.5_0000141g0350		0.693958	-0.593417	-0.658321	-1.31013	-0.954411	-0.361189	0.0766846	1.82082	1.28601
Nitab4.5_0000141g0380	Nitab4.5_0000141g0380		-2.31394	1.38979	0.480136	0.297252	-0.199416	-0.195261	-0.606214	0.955488	0.192167
Nitab4.5_0000142g0020	Nitab4.5_0000142g0020		0.908436	0.788504	-0.0226191	-0.512194	-0.52892	-2.25996	-0.226599	0.667702	1.18566
Nitab4.5_0000142g0120	Nitab4.5_0000142g0120		-0.299341	0.149975	-0.410493	0.566024	-0.762753	-1.99992	0.149975	1.74938	0.85716
Nitab4.5_0000142g0190	Nitab4.5_0000142g0190		-1.71546	-1.49128	0.407477	-0.507427	0.233298	0.631089	0.0149908	1.28766	1.13965
Nitab4.5_0000142g0240	Nitab4.5_0000142g0240		0.0782695	0.167641	-1.31185	-0.906899	-1.54098	0.151047	0.725057	1.41995	1.21776
Nitab4.5_0000142g0480	Nitab4.5_0000142g0480		-1.6071	-1.75932	-0.0644175	-0.0503752	0.41686	0.384079	0.403767	1.4845	0.79201
Nitab4.5_0000142g0490	Nitab4.5_0000142g0490		1.16856	0.46842	-0.879564	-1.2504	-1.20716	-0.646855	-0.0590244	1.59308	0.812943
Nitab4.5_0000143g0080	Nitab4.5_0000143g0080		1.33572	-0.442374	-1.27729	-1.27995	-0.237593	-0.362134	-0.347461	1.17668	1.4344
Nitab4.5_0000143g0160	Nitab4.5_0000143g0160		1.15087	0.498772	-1.06078	-0.952544	-1.48531	-0.19959	-0.299195	1.56286	0.784917
Nitab4.5_0000143g0180	Nitab4.5_0000143g0180		-1.09517	1.5232	-0.10691	-0.903829	0.0752042	-1.40848	-0.0577394	0.390403	1.58332
Nitab4.5_0000143g0260	Nitab4.5_0000143g0260		-0.95394	0.173204	-0.581208	-0.949176	1.06251	-0.738061	-0.688208	0.597009	2.07787
Nitab4.5_0000143g0300	Nitab4.5_0000143g0300		0.665351	0.539802	-0.509915	-0.830071	0.473009	-0.883125	-1.79699	0.757614	1.58433
Nitab4.5_0000143g0380	Nitab4.5_0000143g0380		-1.07753	0.91538	-0.214588	-0.525027	1.0162	-1.21493	-0.787275	0.00341478	1.88435
Nitab4.5_0000143g0400	Nitab4.5_0000143g0400		-1.39731	-0.0301544	0.296283	-0.842119	0.849696	-1.16901	-0.471701	1.62493	1.13939
Nitab4.5_0000143g0420	Nitab4.5_0000143g0420		0.537415	-0.206776	-1.57092	-1.57926	0.559067	0.49883	-0.436775	0.580606	1.61781
Nitab4.5_0000143g0520	Nitab4.5_0000143g0520		0.0122996	1.46615	-0.671217	-1.57577	0.188989	-0.829647	-0.471848	0.165655	1.71539
Nitab4.5_0000143g0580	Nitab4.5_0000143g0580		0.662522	0.837631	-0.741953	-0.901393	0.0565477	-0.773728	-0.805856	-0.555593	2.22182
Nitab4.5_0000143g0610	Nitab4.5_0000143g0610		-0.820716	0.74723	-1.21951	0.0437996	-1.51071	-0.55754	1.176	1.00014	1.14131
Nitab4.5_0000148g0090	Nitab4.5_0000148g0090		-2.41842	-0.527178	0.355263	0.487555	-0.272821	0.340072	-0.101629	1.18096	0.956202
Nitab4.5_0000149g0230	Nitab4.5_0000149g0230		-1.71201	1.09111	-0.0205827	0.976061	-1.13534	-0.766465	-0.0513889	1.41606	0.202564
Nitab4.5_0000151g0240	Nitab4.5_0000151g0240		-1.63002	-0.451299	-0.100098	0.0793621	-0.512207	-0.547903	-0.1644	1.67825	1.64832
Nitab4.5_0000151g0300	Nitab4.5_0000151g0300		-0.726181	0.412265	-0.335704	-0.0900074	-1.4003	-0.769084	-0.152561	2.2089	0.852675
Nitab4.5_0000151g0320	Nitab4.5_0000151g0320		-0.645637	0.462785	-0.294508	-0.952271	-1.28101	-0.761147	0.462785	1.95941	1.04959
Nitab4.5_0000151g0410	Nitab4.5_0000151g0410		0.121921	0.685477	1.59585	-1.6672	-0.0332975	-0.549403	-1.29093	0.033772	1.1038
Nitab4.5_0000152g0040	Nitab4.5_0000152g0040		1.7238	-0.693253	-1.22282	-1.124	-0.76654	0.0526375	0.0410321	0.663768	1.32537
Nitab4.5_0000152g0070	Nitab4.5_0000152g0070		-0.766885	-0.759639	-0.507218	-1.02171	-0.723519	-0.290766	1.06707	1.12783	1.87483
Nitab4.5_0000152g0080	Nitab4.5_0000152g0080		1.85138	0.222023	-0.0602144	-0.962404	-0.845406	-1.07398	-0.737363	0.13521	1.47075
Nitab4.5_0000152g0130	Nitab4.5_0000152g0130		-2.12553	-1.01489	0.40662	0.172348	0.40906	0.0971053	-0.323863	0.920085	1.45906
Nitab4.5_0000152g0140	Nitab4.5_0000152g0140		-0.784765	-0.229226	-0.241237	0.197559	-1.35162	-0.478189	-0.308864	2.29643	0.899915
Nitab4.5_0000152g0150	Nitab4.5_0000152g0150		-0.786624	-0.131428	-1.47665	-0.726251	-0.641161	-0.0450963	0.75615	1.61676	1.4343
Nitab4.5_0000152g0390	Nitab4.5_0000152g0390		1.34096	-0.717467	-0.419093	-0.71501	-1.26655	-0.0823869	-0.71501	1.81824	0.756311
Nitab4.5_0000153g0050	Nitab4.5_0000153g0050		0.737695	1.00392	-0.0555962	-0.670334	-0.940462	-1.31518	-0.739621	0.0215617	1.95802
Nitab4.5_0000154g0080	Nitab4.5_0000154g0080		-2.78759	0.239929	0.626922	0.629032	0.0999873	0.262767	0.346807	0.375661	0.206482
Nitab4.5_0000154g0300	Nitab4.5_0000154g0300		-0.926609	0.11418	-1.1536	0.240145	-0.177287	-1.18121	-0.0666517	1.99043	1.1606
Nitab4.5_0000157g0170	Nitab4.5_0000157g0170		-1.73207	-1.22338	-0.352343	0.930506	0.681042	-0.00719938	-0.610026	1.18156	1.1319
Nitab4.5_0000159g0010	Nitab4.5_0000159g0010		1.17544	0.362061	-2.12862	-1.18955	-0.274313	0.279317	0.412831	0.301381	1.06145
Nitab4.5_0000159g0110	Nitab4.5_0000159g0110		-2.02809	-1.36398	0.354019	0.643115	-0.248083	0.255935	0.367959	0.704086	1.31504
Nitab4.5_0000159g0230	Nitab4.5_0000159g0230		-2.27165	0.649196	-0.56435	0.060343	-0.0620712	-0.457904	0.515652	1.48159	0.649196
Nitab4.5_0000159g0240	Nitab4.5_0000159g0240		1.65145	0.437445	-0.0652301	-1.36963	-1.42651	-0.754873	0.166509	0.113525	1.24732
Nitab4.5_0000160g0050	Nitab4.5_0000160g0050		0.589167	0.0417879	-0.0965222	-0.963188	-0.112865	0.381324	-2.16796	0.894401	1.43385
Nitab4.5_0000160g0180	Nitab4.5_0000160g0180		-1.05218	-2.11196	0.0993178	-0.184628	0.162025	0.528013	0.0903182	1.35114	1.11795
Nitab4.5_0000160g0190	Nitab4.5_0000160g0190		0.253372	-0.270129	-1.35782	0.0830774	-0.330724	-1.29428	-0.270129	1.79006	1.39657
Nitab4.5_0000161g0130	Nitab4.5_0000161g0130		-0.610665	-0.0982957	-0.562525	-1.75067	-0.931811	0.952204	0.53325	0.979273	1.48924
Nitab4.5_0000163g0020	Nitab4.5_0000163g0020		-2.55274	0.481211	-0.0933854	0.502804	-0.506853	0.359427	0.249874	1.18332	0.376345
Nitab4.5_0000163g0310	Nitab4.5_0000163g0310		-1.55198	0.536748	-0.983208	-0.171833	-0.998682	-0.0527864	0.332813	1.55215	1.33677
Nitab4.5_0000164g0040	Nitab4.5_0000164g0040		-0.394686	-1.43094	0.290627	0.229637	-0.462529	-0.765595	-0.673496	1.96639	1.2406
Nitab4.5_0000165g0170	Nitab4.5_0000165g0170		-1.54998	-1.31203	0.590812	0.477675	0.173094	-0.895536	0.856981	1.65303	0.00596183
Nitab4.5_0000165g0190	Nitab4.5_0000165g0190		-1.28219	-0.521682	0.687863	-0.287384	-1.40223	0.156479	0.181635	0.379333	2.08818
Nitab4.5_0000166g0120	Nitab4.5_0000166g0120		-0.598716	-0.456313	-0.44719	-0.581435	-1.35706	-0.238285	0.427743	2.13972	1.11153
Nitab4.5_0000167g0090	Nitab4.5_0000167g0090		-1.70551	-0.051766	1.1339	0.469934	-0.573946	0.135768	-1.20279	1.6645	0.129916
Nitab4.5_0000167g0100	Nitab4.5_0000167g0100		-0.329945	0.741786	0.332536	-1.87496	-1.20156	0.107121	-0.270538	1.43818	1.05738
Nitab4.5_0000167g0140	Nitab4.5_0000167g0140		-1.26287	-1.33718	0.797972	-0.145073	-0.468163	-0.183562	-0.19129	2.01851	0.771653
Nitab4.5_0000167g0290	Nitab4.5_0000167g0290		-0.541296	0.216442	-1.76992	-0.56204	0.700054	-0.459164	-0.130672	0.482385	2.06421
Nitab4.5_0000168g0060	Nitab4.5_0000168g0060		-0.448785	-1.23583	-0.264274	-1.03676	0.592906	0.86862	-0.727089	0.136183	2.11503
Nitab4.5_0000168g0080	Nitab4.5_0000168g0080		0.297077	1.23687	-1.47074	-0.325032	-1.52137	-0.462731	0.233286	0.503948	1.50868
Nitab4.5_0000168g0140	Nitab4.5_0000168g0140		1.10701	0.174267	-0.210537	-1.47356	-0.993185	-0.966183	-0.268091	1.11833	1.51196
Nitab4.5_0000170g0010	Nitab4.5_0000170g0010		-1.50128	-1.02315	0.483332	0.239819	-0.235649	-0.960474	0.474198	1.97644	0.546769
Nitab4.5_0000170g0030	Nitab4.5_0000170g0030		-0.80369	-0.113224	-0.642186	-0.587283	-0.81679	-0.209077	-0.316531	2.33053	1.15825
Nitab4.5_0000170g0240	Nitab4.5_0000170g0240		1.10437	0.904101	-0.325615	-0.586634	-1.10543	-1.15605	-0.571013	-0.161663	1.89794
Nitab4.5_0000170g0370	Nitab4.5_0000170g0370		1.04552	0.326234	-0.679056	-1.1754	-1.33675	-0.479273	-0.438002	1.4157	1.32103
Nitab4.5_0000171g0010	Nitab4.5_0000171g0010		1.13231	0.0586431	-0.942891	-1.09461	-0.936031	0.745053	-1.25022	1.2334	1.05435
Nitab4.5_0000171g0070	Nitab4.5_0000171g0070		-2.07347	0.38565	1.11589	-0.304912	-0.668016	-0.839421	0.860177	0.477819	1.04629
Nitab4.5_0000171g0090	Nitab4.5_0000171g0090		-2.43348	0.996063	0.45771	-0.121429	0.0983615	0.0249846	-0.579355	1.16811	0.389041
Nitab4.5_0000171g0110	Nitab4.5_0000171g0110		-0.0661243	0.351113	1.38816	-1.00954	-0.651333	-0.858455	-1.27184	0.386547	1.73148
Nitab4.5_0000171g0160	Nitab4.5_0000171g0160		-0.350078	0.0812915	-0.824868	-0.77753	-0.705547	-0.763052	-0.247756	1.86173	1.72581
Nitab4.5_0000171g0190	Nitab4.5_0000171g0190		0.887486	0.926992	0.203487	-0.922686	-1.53749	-0.0424445	-1.45288	1.19982	0.737703
Nitab4.5_0000171g0200	Nitab4.5_0000171g0200		-1.98166	-0.437711	0.895131	-0.267773	-0.604314	0.911189	-0.620816	1.37709	0.728861
Nitab4.5_0000171g0290	Nitab4.5_0000171g0290		-1.401	0.185991	-0.0353468	-0.822897	-0.266659	-0.843044	-0.140405	1.67359	1.64977
Nitab4.5_0000172g0480	Nitab4.5_0000172g0480		1.28798	0.588811	-0.15489	-1.40682	-0.796408	-0.853822	-0.501855	-0.000427225	1.83743
Nitab4.5_0000172g0510	Nitab4.5_0000172g0510		1.70844	0.389856	-0.249403	-1.03174	-0.806896	-1.01306	-0.867298	0.376324	1.49377
Nitab4.5_0000174g0230	Nitab4.5_0000174g0230		1.27987	0.491133	-0.598322	-0.970693	-0.711303	-0.9526	-1.08189	1.29554	1.24826
Nitab4.5_0000174g0290	Nitab4.5_0000174g0290		1.37381	0.460665	-0.172882	-0.990732	-0.667451	-0.758655	-1.47093	0.776651	1.44953
Nitab4.5_0000175g0020	Nitab4.5_0000175g0020		-0.479531	-0.400493	-1.13905	-0.718624	-0.99091	-0.341353	1.07656	1.66721	1.3262
Nitab4.5_0000176g0010	Nitab4.5_0000176g0010		-0.611219	-0.882551	-0.179837	-0.57502	0.38029	-0.811313	-0.378188	0.563657	2.49418
Nitab4.5_0000178g0050	Nitab4.5_0000178g0050		-1.38019	0.0370241	-0.224701	-0.00857077	-1.12085	-0.863683	0.450985	1.52761	1.58237
Nitab4.5_0000178g0200	Nitab4.5_0000178g0200		0.888337	0.991546	0.0214222	-0.724383	-0.0754515	-2.31675	0.406957	-0.242834	1.05115
Nitab4.5_0000178g0300	Nitab4.5_0000178g0300		0.890618	0.187246	0.00197659	-0.961132	-0.857873	-1.28208	-0.674093	0.722577	1.97276
Nitab4.5_0000179g0010	Nitab4.5_0000179g0010		0.840646	0.911616	-0.0186454	-0.84135	-0.884423	-1.28113	-0.971368	0.46364	1.78102
Nitab4.5_0000180g0040	Nitab4.5_0000180g0040		-1.72213	-0.845396	0.741995	-0.0941336	0.0347452	-0.751637	0.00135157	1.91836	0.716843
Nitab4.5_0000181g0050	Nitab4.5_0000181g0050		-1.13414	-0.263194	-0.406353	-1.65367	-0.598291	0.823376	0.730199	1.40176	1.10031
Nitab4.5_0000181g0080	Nitab4.5_0000181g0080		1.13406	0.512902	-0.677085	-1.34572	-1.32734	-0.505635	-0.24583	1.44048	1.01416
Nitab4.5_0000181g0130	Nitab4.5_0000181g0130		-1.2955	-1.72465	0.373859	-0.341193	-0.374735	0.892087	0.300379	1.68098	0.488772
Nitab4.5_0000181g0180	Nitab4.5_0000181g0180		-2.10709	0.0708608	0.915339	0.748139	-0.628846	0.191213	-0.509075	1.55302	-0.233565
Nitab4.5_0000183g0010	Nitab4.5_0000183g0010		-1.05273	-0.558515	-0.258565	-1.49036	0.294226	-0.0769713	-0.00671027	1.22898	1.92064
Nitab4.5_0000183g0110	Nitab4.5_0000183g0110		-0.701879	-0.833892	0.663568	0.703539	-1.6572	-0.211972	-0.211972	1.99372	0.256083
Nitab4.5_0000183g0150	Nitab4.5_0000183g0150		-0.0826642	0.180103	-0.594075	-1.35919	-1.11983	-0.317757	0.195639	2.0823	1.01547
Nitab4.5_0000183g0170	Nitab4.5_0000183g0170		-1.28811	-0.0210682	-0.386224	-0.346459	-0.618753	-0.71079	0.85569	2.32707	0.188643
Nitab4.5_0000184g0020	Nitab4.5_0000184g0020		-1.56231	-1.39716	-0.335108	-0.370899	0.68328	0.375916	-0.111132	1.50791	1.20951
Nitab4.5_0000184g0080	Nitab4.5_0000184g0080		1.06154	0.0444083	-1.71309	-1.01923	-1.00757	-0.0397731	0.330663	1.0563	1.28676
Nitab4.5_0000184g0120	Nitab4.5_0000184g0120		-2.50847	0.194949	0.612892	-0.343169	-0.00434322	-0.115535	0.0937517	0.958524	1.11141
Nitab4.5_0000184g0150	Nitab4.5_0000184g0150		-1.99112	-1.56153	0.397554	0.39256	-0.0640182	0.271429	0.741992	0.986854	0.826273
Nitab4.5_0000184g0160	Nitab4.5_0000184g0160		0.118594	0.691175	-0.798556	-0.793889	-0.874085	-0.738382	-0.775288	1.97518	1.19525
Nitab4.5_0000184g0230	Nitab4.5_0000184g0230		-1.893	-1.04599	0.616616	-0.12828	-0.108898	0.566486	-0.565176	1.30445	1.25379
Nitab4.5_0000184g0290	Nitab4.5_0000184g0290		-0.847782	1.35741	-1.13111	0.192941	-1.57903	0.143686	0.26259	0.00785147	1.59344
Nitab4.5_0000185g0150	Nitab4.5_0000185g0150		-1.29871	-1.86846	0.175833	-0.195989	0.028529	0.679653	-0.0668777	1.12375	1.42227
Nitab4.5_0000185g0250	Nitab4.5_0000185g0250		0.927985	0.760535	-0.803833	-0.755392	-0.942338	-1.04725	-0.809521	1.59917	1.07064
Nitab4.5_0000187g0010	Nitab4.5_0000187g0010		-1.70694	-1.31499	-0.153429	-0.2301	-0.16645	0.323092	0.448686	1.51602	1.28411
Nitab4.5_0000187g0170	Nitab4.5_0000187g0170		-2.13021	-0.294589	-0.092934	0.47647	0.416979	-1.06619	0.990653	0.401004	1.29882
Nitab4.5_0000187g0240	Nitab4.5_0000187g0240		-0.565713	0.640341	-0.61566	-0.248684	-0.738321	-1.30396	-0.431745	1.44316	1.82058
Nitab4.5_0000188g0320	Nitab4.5_0000188g0320		-2.16549	0.120339	-0.716995	0.257112	-0.325829	-0.344574	0.982559	1.34272	0.85016
Nitab4.5_0000190g0180	Nitab4.5_0000190g0180		-1.2851	-0.785324	-0.716452	0.570929	-0.341545	-0.924904	0.453641	1.76729	1.26147
Nitab4.5_0000190g0190	Nitab4.5_0000190g0190		1.30407	1.33797	-0.0579989	-0.779429	-1.05358	-0.883863	-1.04389	-0.19429	1.37101
Nitab4.5_0000191g0010	Nitab4.5_0000191g0010		1.63461	0.941962	-1.04498	-0.948402	-0.538799	-1.04383	-0.675506	0.513157	1.16179
Nitab4.5_0000191g0040	Nitab4.5_0000191g0040		1.17954	-0.307091	-0.853156	-0.883909	-1.06419	0.709818	-1.15726	0.866917	1.50933
Nitab4.5_0000191g0070	Nitab4.5_0000191g0070		1.30197	0.139205	-1.16388	-1.1244	-1.35951	0.0373961	-0.185188	1.10296	1.25145
Nitab4.5_0000191g0110	Nitab4.5_0000191g0110		0.851297	-0.260327	0.0834177	-1.23603	0.0413732	-2.01605	0.618183	1.39774	0.520392
Nitab4.5_0000191g0120	Nitab4.5_0000191g0120		1.78948	-0.215887	-0.565313	-1.1309	-0.761423	-0.292545	-0.987621	0.790584	1.37363
Nitab4.5_0000191g0210	Nitab4.5_0000191g0210		-1.15885	0.878587	0.360018	-0.667959	-1.4749	-0.0158831	-0.525205	1.78533	0.818861
Nitab4.5_0000192g0020	Nitab4.5_0000192g0020		1.03496	-0.61487	-1.87636	-0.50429	0.727197	-1.01381	0.98632	0.155332	1.10552
Nitab4.5_0000193g0030	Nitab4.5_0000193g0030		-1.58266	0.773152	-0.859645	-0.693098	-0.107013	0.481816	-0.775891	1.46658	1.29676
Nitab4.5_0000193g0110	Nitab4.5_0000193g0110		-1.32286	-0.305895	0.882744	-0.61029	-0.720989	-0.564681	-0.492323	1.64407	1.49022
Nitab4.5_0000194g0150	Nitab4.5_0000194g0150		0.945673	0.740173	-0.91203	-1.27688	-0.777695	-0.546274	-0.788217	1.58272	1.03253
Nitab4.5_0000194g0290	Nitab4.5_0000194g0290		1.40273	-0.404019	-0.641208	-0.276036	-0.933858	-0.923898	-0.816017	0.73482	1.85748
Nitab4.5_0000195g0010	Nitab4.5_0000195g0010		1.09183	0.151232	-1.47574	-1.14554	-1.34223	0.0340098	0.924221	0.674489	1.08772
Nitab4.5_0000195g0110	Nitab4.5_0000195g0110		-2.24166	-0.21565	0.107232	0.234243	-0.440061	-0.190374	0.0644723	1.46746	1.21434
Nitab4.5_0000195g0150	Nitab4.5_0000195g0150		-1.05857	-0.538981	0.781258	-0.110878	-1.08021	0.522377	-1.18373	1.86551	0.803229
Nitab4.5_0000195g0210	Nitab4.5_0000195g0210		-1.29132	-0.185127	0.493348	0.0817064	-0.185127	-1.09335	-0.71863	2.19133	0.707177
Nitab4.5_0000195g0230	Nitab4.5_0000195g0230		-2.3561	0.815341	-0.10988	0.423574	-0.643155	-0.195844	0.122098	1.31555	0.628416
Nitab4.5_0000197g0010	Nitab4.5_0000197g0010		0.784153	-0.160407	0.108163	-0.810293	-0.848298	-0.501454	-1.32415	0.60831	2.14397
Nitab4.5_0000197g0100	Nitab4.5_0000197g0100		-2.42657	-0.537782	1.08582	0.167947	-0.208653	0.0430946	0.226474	1.10588	0.543787
Nitab4.5_0000197g0130	Nitab4.5_0000197g0130		1.17133	0.95163	0.37555	-0.988136	-0.936655	-1.20406	-1.11393	0.364303	1.37997
Nitab4.5_0000198g0070	Nitab4.5_0000198g0070		0.454064	0.132435	-0.642826	-0.917959	-1.29793	-0.360566	-0.616316	1.47024	1.77886
Nitab4.5_0000198g0160	Nitab4.5_0000198g0160		-1.3405	-0.339237	-0.339237	0.348969	0.202495	-1.20735	-0.514618	1.61895	1.57053
Nitab4.5_0000198g0220	Nitab4.5_0000198g0220		-1.26107	1.1278	-1.10642	-0.00475636	-0.8067	-0.905231	0.475239	1.50466	0.976478
Nitab4.5_0000198g0230	Nitab4.5_0000198g0230		0.583279	-0.898155	-0.0810274	-1.57401	-0.368478	0.539825	-0.618744	0.303855	2.11345
Nitab4.5_0000200g0060	Nitab4.5_0000200g0060		1.60332	0.0763936	-0.5629	-1.68443	-1.03985	0.250208	-0.366245	0.358705	1.36479
Nitab4.5_0000200g0200	Nitab4.5_0000200g0200		0.325154	-0.794046	0.871854	-1.04843	-0.165111	-0.824069	-0.935857	0.413906	2.1566
Nitab4.5_0000202g0100	Nitab4.5_0000202g0100		-2.4959	0.0462701	0.395037	0.313638	0.244691	0.16194	-0.66103	1.00521	0.99015
Nitab4.5_0000202g0190	Nitab4.5_0000202g0190		-1.48137	-0.288947	1.04791	-1.01984	-0.622814	-0.496476	0.0697737	1.55019	1.24157
Nitab4.5_0000202g0470	Nitab4.5_0000202g0470		1.53485	-0.831719	-0.355382	-1.05811	0.191972	-1.54875	0.944825	-0.0506579	1.17296
Nitab4.5_0000203g0030	Nitab4.5_0000203g0030		1.6264	1.17551	0.340718	-1.17616	-0.842348	-1.07288	-0.853057	-0.130012	0.931836
Nitab4.5_0000204g0040	Nitab4.5_0000204g0040		-2.05676	1.02959	0.0702771	-0.623564	-0.049724	-0.785403	0.232107	1.45155	0.73192
Nitab4.5_0000205g0010	Nitab4.5_0000205g0010		-0.271265	1.01532	-1.09114	-0.39705	-1.57189	-0.131556	0.480157	1.95666	0.0107591
Nitab4.5_0000205g0060	Nitab4.5_0000205g0060		-0.575487	0.826247	-1.70276	-0.305161	-1.25366	0.936578	0.101142	1.52875	0.444353
Nitab4.5_0000206g0010	Nitab4.5_0000206g0010		1.52919	0.450428	-0.760891	-0.359586	-1.03066	-0.57611	-1.41536	0.998454	1.16452
Nitab4.5_0000206g0100	Nitab4.5_0000206g0100		-1.75236	-0.412826	0.451742	0.434875	-1.3862	-0.0858526	0.568966	1.69628	0.485385
Nitab4.5_0000206g0110	Nitab4.5_0000206g0110		-0.450234	-1.1544	0.708363	1.305	-1.46925	0.0193012	-0.0303129	1.65955	-0.588012
Nitab4.5_0000206g0120	Nitab4.5_0000206g0120		0.910302	-0.127449	-2.01297	-1.00398	0.918628	-0.425126	0.0718061	0.25434	1.41444
Nitab4.5_0000207g0020	Nitab4.5_0000207g0020		0.694034	0.348123	-0.597517	-1.13959	-0.882154	-1.0475	-0.433874	1.54683	1.51164
Nitab4.5_0000207g0410	Nitab4.5_0000207g0410		1.18817	-0.41945	-0.67935	-0.981695	-1.53344	0.962601	-0.650194	1.21968	0.893678
Nitab4.5_0000207g0450	Nitab4.5_0000207g0450		1.44606	-0.133023	-0.769851	-1.19709	-0.915954	0.136239	-1.01049	1.22827	1.21583
Nitab4.5_0000208g0110	Nitab4.5_0000208g0110		-0.527379	-1.21634	0.119044	-0.439052	-0.549747	-0.756477	-0.124464	1.88868	1.60573
Nitab4.5_0000208g0370	Nitab4.5_0000208g0370		1.55742	1.20517	0.283628	-1.33901	-0.79116	-0.64144	-1.14646	-0.0723968	0.944258
Nitab4.5_0000208g0380	Nitab4.5_0000208g0380		-1.14752	1.42435	0.738783	0.159028	-0.728528	-0.8577	-1.3796	0.502249	1.28894
Nitab4.5_0000209g0210	Nitab4.5_0000209g0210		1.54444	0.907578	-0.220002	-0.780804	-0.797803	-1.09615	-1.07101	0.049015	1.46473
Nitab4.5_0000210g0050	Nitab4.5_0000210g0050		0.746167	-0.379503	0.868477	-1.87798	-0.238238	-1.09618	-0.184994	1.52152	0.640727
Nitab4.5_0000212g0130	Nitab4.5_0000212g0130		-1.14196	0.584593	-1.30606	0.301479	-0.877756	-0.433319	0.757129	2.00334	0.112542
Nitab4.5_0000212g0200	Nitab4.5_0000212g0200		-0.583547	-0.116256	1.19286	0.50379	-0.864572	-1.66466	-0.174503	-0.137376	1.84426
Nitab4.5_0000212g0220	Nitab4.5_0000212g0220		-1.37652	0.705134	0.134444	-0.288709	-1.03712	-0.397705	-0.66978	1.98038	0.949881
Nitab4.5_0000213g0120	Nitab4.5_0000213g0120		-0.725397	0.439579	-0.082955	-0.458238	-1.16532	-0.5548	-0.818673	1.86094	1.50486
Nitab4.5_0000213g0140	Nitab4.5_0000213g0140		0.8589	1.09478	-0.341667	-0.772876	-1.15953	-1.41742	-0.551189	1.33492	0.954084
Nitab4.5_0000213g0230	Nitab4.5_0000213g0230		0.497114	1.53494	-1.16861	-1.70032	-0.572021	-0.585501	0.886318	0.366159	0.741922
Nitab4.5_0000213g0250	Nitab4.5_0000213g0250		-1.32483	0.717894	-0.201281	0.21765	-1.44111	-0.697772	-0.118888	1.36407	1.48427
Nitab4.5_0000216g0070	Nitab4.5_0000216g0070		-1.64436	-0.428737	0.399103	-0.832349	-0.781532	-0.03471	0.382713	1.16968	1.77019
Nitab4.5_0000216g0380	Nitab4.5_0000216g0380		0.073753	-0.0813434	-1.26865	-0.815182	-0.0130631	-0.875235	-0.353698	2.03196	1.30145
Nitab4.5_0000219g0050	Nitab4.5_0000219g0050		-1.3048	1.18088	0.152833	-1.64207	-0.956186	0.190377	0.71352	0.422394	1.24306
Nitab4.5_0000219g0110	Nitab4.5_0000219g0110		-2.17705	0.76177	0.404755	0.0928207	-0.046797	-0.453296	-0.851476	1.14541	1.12387
Nitab4.5_0000220g0050	Nitab4.5_0000220g0050		-1.35879	0.814335	0.440152	-0.360329	0.290768	-1.66751	-0.297224	0.388596	1.75
Nitab4.5_0000222g0170	Nitab4.5_0000222g0170		-0.712748	-0.0909078	1.65762	-0.474538	-0.279851	-0.292265	-1.77525	0.623986	1.34395
Nitab4.5_0000222g0200	Nitab4.5_0000222g0200		0.307943	-0.716602	0.278176	0.0076017	-1.7195	-0.508774	-0.191161	2.22783	0.314488
Nitab4.5_0000222g0220	Nitab4.5_0000222g0220		1.52136	0.128035	-0.354926	-0.830495	-0.852479	-0.92606	-0.796713	0.217318	1.89396
Nitab4.5_0000222g0280	Nitab4.5_0000222g0280		-1.83161	0.0349684	-0.0143421	-0.653871	-0.551789	-0.135001	0.0251506	1.51135	1.61515
Nitab4.5_0000222g0360	Nitab4.5_0000222g0360		-1.94869	-1.39733	0.857058	0.308347	-0.275344	0.331629	0.131494	0.656108	1.33674
Nitab4.5_0000222g0370	Nitab4.5_0000222g0370		-0.610099	1.22596	0.00641976	0.12066	-0.581691	-1.61688	-0.904572	1.70641	0.65379
Nitab4.5_0000222g0400	Nitab4.5_0000222g0400		-2.40104	1.2918	-0.0393013	0.555244	-0.456535	0.259783	-0.379686	0.860738	0.308994
Nitab4.5_0000223g0090	Nitab4.5_0000223g0090		-2.37457	-0.200626	-0.0560868	0.705942	-0.163128	1.20529	-0.0929256	1.14201	-0.165897
Nitab4.5_0000223g0210	Nitab4.5_0000223g0210		-0.742624	-0.387343	-0.962919	-1.13254	-0.0623815	-0.323922	0.225721	2.00631	1.3797
Nitab4.5_0000223g0340	Nitab4.5_0000223g0340		1.36032	0.718918	-0.421183	-1.40034	-1.34247	-0.506489	-0.493894	0.948453	1.13669
Nitab4.5_0000224g0040	Nitab4.5_0000224g0040		-0.708124	1.08116	0.967902	-0.783057	-0.981991	-0.207945	-1.39747	0.398438	1.63108
Nitab4.5_0000224g0050	Nitab4.5_0000224g0050		0.0581261	0.408315	0.46314	-0.592792	-1.45626	-0.672361	-1.11533	1.12081	1.78635
Nitab4.5_0000224g0060	Nitab4.5_0000224g0060		1.71802	0.254865	0.221407	-0.827473	-1.06987	-0.753886	-1.21464	0.259464	1.41211
Nitab4.5_0000227g0020	Nitab4.5_0000227g0020		1.66285	1.01251	0.282929	-0.773854	-0.528153	-1.60243	-0.962398	0.0388392	0.869706
Nitab4.5_0000227g0210	Nitab4.5_0000227g0210		-1.70523	-1.71293	0.724442	0.300045	-0.522631	0.605683	0.599398	1.05538	0.655837
Nitab4.5_0000230g0020	Nitab4.5_0000230g0020		1.41885	0.25271	-0.420685	-1.37071	-1.53081	0.20782	-0.593594	0.85276	1.18367
Nitab4.5_0000230g0050	Nitab4.5_0000230g0050		-2.09991	-0.337966	0.741024	0.380538	0.0871151	0.436067	-1.11074	1.47076	0.433111
Nitab4.5_0000230g0090	Nitab4.5_0000230g0090		-0.644839	0.518951	-0.90056	-0.796676	-0.578828	-0.883094	1.36138	-0.0507571	1.97442
Nitab4.5_0000230g0180	Nitab4.5_0000230g0180		1.45109	0.582398	0.120384	-0.715864	-0.943003	-0.486431	-1.20465	-0.571545	1.76762
Nitab4.5_0000230g0260	Nitab4.5_0000230g0260		-1.82814	0.654213	-0.616572	-0.390481	-0.920354	0.318642	0.702616	0.301242	1.77884
Nitab4.5_0000231g0180	Nitab4.5_0000231g0180		0.309555	-1.02312	0.154506	-1.30921	0.053554	0.161283	-0.670279	-0.0508996	2.37461
Nitab4.5_0000231g0280	Nitab4.5_0000231g0280		-0.961211	-0.99373	0.152858	-0.279181	-0.45572	-0.618328	-0.348451	2.01424	1.48952
Nitab4.5_0000231g0320	Nitab4.5_0000231g0320		-2.30197	0.760075	0.230632	-0.108902	0.106621	-1.03966	0.560598	1.04619	0.746413
Nitab4.5_0000231g0380	Nitab4.5_0000231g0380		1.31213	0.254546	-1.19093	-0.810961	-1.28308	-0.179201	-0.495972	1.61435	0.779128
Nitab4.5_0000231g0450	Nitab4.5_0000231g0450		-0.257973	0.266907	0.135897	0.266907	-2.13658	-1.01387	1.21435	1.28328	0.241077
Nitab4.5_0000232g0210	Nitab4.5_0000232g0210		-1.28767	-1.56572	-0.214644	0.247572	-0.650804	0.791842	-0.0424272	1.47591	1.24595
Nitab4.5_0000233g0060	Nitab4.5_0000233g0060		-0.294304	1.13313	-0.280389	-0.683645	-1.00939	-1.11021	-0.658518	1.75471	1.14862
Nitab4.5_0000233g0210	Nitab4.5_0000233g0210		1.28724	0.468487	0.287002	-1.17205	-0.653162	-0.770891	-1.55398	0.978674	1.12867
Nitab4.5_0000233g0250	Nitab4.5_0000233g0250		0.562092	-0.686703	0.0667576	-0.686703	-0.634594	-0.614015	-0.614015	0.042431	2.56475
Nitab4.5_0000233g0260	Nitab4.5_0000233g0260		0.701826	-0.589025	-0.132115	-1.08589	-0.842432	-0.944053	-0.262473	1.17726	1.9769
Nitab4.5_0000234g0210	Nitab4.5_0000234g0210		1.15808	0.817129	-1.84208	-1.42792	-0.465907	-0.11449	0.327483	0.664771	0.882941
Nitab4.5_0000238g0060	Nitab4.5_0000238g0060		1.44123	0.41498	0.574967	-0.96811	-0.470877	-0.992349	-1.20635	-0.419784	1.6263
Nitab4.5_0000239g0040	Nitab4.5_0000239g0040		1.30787	0.48119	-0.206115	-1.11053	-1.00483	-0.967569	-0.880472	0.852736	1.52772
Nitab4.5_0000239g0050	Nitab4.5_0000239g0050		0.713889	-0.476748	-0.416589	-1.2257	-0.947411	-0.499432	-0.387253	1.76767	1.47158
Nitab4.5_0000240g0030	Nitab4.5_0000240g0030		-1.22902	-0.738802	-0.524366	-0.0695735	-1.32104	0.247549	0.777382	1.1379	1.71997
Nitab4.5_0000240g0070	Nitab4.5_0000240g0070		-0.904397	0.0419495	-1.00803	-0.154607	-1.06533	-0.309997	0.237242	2.23356	0.929606
Nitab4.5_0000241g0130	Nitab4.5_0000241g0130		-1.34137	-1.44717	-0.620887	0.750965	-0.370311	0.345086	0.200854	1.86519	0.617641
Nitab4.5_0000241g0150	Nitab4.5_0000241g0150		1.54095	0.17888	-0.674583	-1.45736	-0.83768	-0.354216	-0.500576	0.451415	1.65317
Nitab4.5_0000241g0190	Nitab4.5_0000241g0190		1.08732	-0.150649	-0.666093	-0.917617	-1.58609	0.904493	-0.755914	0.57781	1.50675
Nitab4.5_0000241g0230	Nitab4.5_0000241g0230		1.97969	-0.6201	-0.453559	-0.758067	-1.06388	-0.292313	-0.792295	1.18714	0.813377
Nitab4.5_0000241g0270	Nitab4.5_0000241g0270		-1.37034	-0.443816	-0.623469	0.00652425	-0.400629	-0.281318	-0.346392	2.04034	1.4191
Nitab4.5_0000243g0040	Nitab4.5_0000243g0040		1.63643	0.0786814	-0.431621	-1.26005	-1.21586	-0.438426	-0.595674	0.975748	1.25077
Nitab4.5_0000244g0050	Nitab4.5_0000244g0050		-1.71587	0.211019	0.0560876	1.15447	-1.80831	0.0560876	0.705815	0.721509	0.619202
Nitab4.5_0000244g0280	Nitab4.5_0000244g0280		-1.8553	-0.85829	-0.520895	-0.258254	0.112501	0.110069	0.457671	1.78958	1.02292
Nitab4.5_0000244g0290	Nitab4.5_0000244g0290		-1.77949	0.420623	-1.33596	0.514854	-0.539665	-0.0906888	0.345835	1.50674	0.95775
Nitab4.5_0000244g0320	Nitab4.5_0000244g0320		-2.0858	0.125063	-0.553117	0.016047	-0.786602	0.389805	0.380821	1.61208	0.901702
Nitab4.5_0000244g0350	Nitab4.5_0000244g0350		1.37499	-0.123008	-0.274724	-0.954089	-0.517924	-1.28226	-0.743892	0.778156	1.74275
Nitab4.5_0000244g0420	Nitab4.5_0000244g0420		-1.91813	-0.435359	-0.435359	0.117893	-0.0264164	0.467924	-0.24898	2.12659	0.351839
Nitab4.5_0000245g0010	Nitab4.5_0000245g0010		0.246342	0.089632	0.617236	-0.341589	-1.31797	-0.784604	-1.24909	1.98923	0.75081
Nitab4.5_0000245g0020	Nitab4.5_0000245g0020		-1.04145	1.39723	-1.54762	-0.856803	-0.766411	0.427485	0.545923	0.733897	1.10775
Nitab4.5_0000245g0070	Nitab4.5_0000245g0070		-1.93801	-0.133095	-0.142579	0.39715	-0.413177	-0.472472	-0.295993	1.68912	1.30906
Nitab4.5_0000245g0080	Nitab4.5_0000245g0080		-2.4107	-0.351091	-0.276657	-0.0513736	0.431089	0.431089	0.940435	1.31499	-0.0277789
Nitab4.5_0000245g0100	Nitab4.5_0000245g0100		-1.7605	-1.26376	-0.0261752	0.362606	-0.567346	0.540224	0.115173	1.58707	1.01271
Nitab4.5_0000245g0220	Nitab4.5_0000245g0220		-1.27257	1.02588	-1.85609	-0.373083	0.514828	0.252064	-0.0662482	0.241392	1.53383
Nitab4.5_0000246g0060	Nitab4.5_0000246g0060		1.46514	-0.265117	-0.523228	-1.38451	-1.16438	-0.0327817	-0.487824	1.45625	0.936447
Nitab4.5_0000246g0120	Nitab4.5_0000246g0120		-0.521076	0.369993	-1.52155	-0.434047	-0.473159	-0.38146	-0.369087	1.80071	1.52967
Nitab4.5_0000246g0140	Nitab4.5_0000246g0140		0.935833	1.5356	0.177898	-0.487599	-1.00738	-1.09895	-1.32995	0.0485357	1.22601
Nitab4.5_0000246g0240	Nitab4.5_0000246g0240		-2.31075	-0.0567706	-0.169431	0.87845	-0.635042	0.589995	-0.103424	1.38421	0.422758
Nitab4.5_0000246g0270	Nitab4.5_0000246g0270		-0.0299116	0.187523	-0.740425	-1.16813	-0.941451	-0.70843	0.0384973	1.61446	1.74786
Nitab4.5_0000247g0040	Nitab4.5_0000247g0040		-0.256993	0.252426	-1.099	-0.772793	0.41252	-1.28443	-0.215521	0.84673	2.11705
Nitab4.5_0000249g0010	Nitab4.5_0000249g0010		0.288939	0.25672	-0.137044	-0.456727	-1.36427	-1.02418	-0.75962	1.71694	1.47924
Nitab4.5_0000249g0060	Nitab4.5_0000249g0060		0.0179351	-0.181275	-1.36469	-0.687168	-1.29987	0.0671937	0.468257	1.8638	1.11582
Nitab4.5_0000249g0130	Nitab4.5_0000249g0130		0.215034	0.177122	-0.777011	-0.397412	-0.844995	-1.07436	-0.496805	2.28136	0.917067
Nitab4.5_0000250g0110	Nitab4.5_0000250g0110		-2.71291	0.061192	0.646961	0.181047	0.0899788	0.132473	0.104234	0.86683	0.630193
Nitab4.5_0000250g0270	Nitab4.5_0000250g0270		-2.26511	0.687296	0.116089	1.40653	-0.512748	0.515607	-0.463931	0.771852	-0.255584
Nitab4.5_0000252g0230	Nitab4.5_0000252g0230		-0.0475651	0.430949	-0.0286961	-1.36643	-1.48531	-0.807755	0.656709	1.59605	1.05205
Nitab4.5_0000252g0270	Nitab4.5_0000252g0270		1.41604	0.786909	0.223957	-1.0856	-0.837414	-1.22378	-0.973602	0.314689	1.3788
Nitab4.5_0000256g0320	Nitab4.5_0000256g0320		1.26532	0.121458	0.406714	-1.0527	-1.12509	-0.448592	-0.885446	-0.232439	1.95077
Nitab4.5_0000257g0160	Nitab4.5_0000257g0160		-2.25303	0.836994	0.192985	-0.0430488	-0.646278	0.511168	-0.495933	1.42801	0.469127
Nitab4.5_0000258g0040	Nitab4.5_0000258g0040		-2.20184	1.60543	-0.202842	0.815163	-0.188737	0.469415	-0.398533	0.524721	-0.42278
Nitab4.5_0000258g0120	Nitab4.5_0000258g0120		1.51782	1.09049	-0.315145	-1.25515	-0.988709	-0.581732	-0.477448	-0.438065	1.44794
Nitab4.5_0000260g0110	Nitab4.5_0000260g0110		0.990246	0.580796	0.0767124	-1.17577	-0.886264	-0.886264	-0.642226	-0.129353	2.07212
Nitab4.5_0000262g0030	Nitab4.5_0000262g0030		-0.112598	-0.0784952	-0.761541	-1.14457	-0.822129	-0.160919	-0.321018	1.19964	2.20164
Nitab4.5_0000262g0070	Nitab4.5_0000262g0070		-0.504079	-0.364764	0.230464	-0.0132098	-1.60546	-0.105895	-0.867281	1.58784	1.64238
Nitab4.5_0000262g0080	Nitab4.5_0000262g0080		-2.22487	1.41459	-0.325246	-0.461436	-0.461436	0.111706	0.660685	0.295625	0.990381
Nitab4.5_0000263g0160	Nitab4.5_0000263g0160		0.816793	0.207048	-0.528677	-1.21692	-1.25761	-0.793959	-0.153894	1.53306	1.39416
Nitab4.5_0000264g0080	Nitab4.5_0000264g0080		0.777825	1.30515	0.116854	-1.13964	-1.09549	-1.22321	-0.779011	1.00845	1.02907
Nitab4.5_0000264g0140	Nitab4.5_0000264g0140		-1.69126	-1.69126	0.905664	-0.355067	0.578686	0.189252	0.0919304	1.05446	0.917592
Nitab4.5_0000267g0030	Nitab4.5_0000267g0030		0.372353	1.27742	-1.10628	-0.0804253	-1.81328	-0.747388	0.988471	0.0251872	1.08395
Nitab4.5_0000272g0160	Nitab4.5_0000272g0160		1.44002	1.11531	-0.918488	-1.12579	0.269794	-1.01899	-1.16791	0.470887	0.935165
Nitab4.5_0000272g0170	Nitab4.5_0000272g0170		-0.81005	1.52257	0.317112	-1.08132	0.69301	-0.807558	-1.39806	0.310284	1.25401
Nitab4.5_0000272g0190	Nitab4.5_0000272g0190		1.79908	0.464261	0.0980487	-0.836503	-1.074	-0.877427	-0.80103	-0.257986	1.48555
Nitab4.5_0000274g0140	Nitab4.5_0000274g0140		-0.833787	-0.144853	0.384992	0.159286	-0.388996	-1.6771	-0.584448	1.39021	1.69469
Nitab4.5_0000274g0160	Nitab4.5_0000274g0160		1.43165	0.680828	-1.00381	-0.814866	-1.40042	-0.623886	-0.410668	1.0269	1.11428
Nitab4.5_0000274g0240	Nitab4.5_0000274g0240		0.829485	-1.91043	-0.562308	-0.791495	0.192825	0.209121	-0.427224	0.766182	1.69384
Nitab4.5_0000274g0250	Nitab4.5_0000274g0250		0.642957	0.527636	-0.837438	-1.02321	-0.6051	-0.6051	-0.805864	2.22389	0.482226
Nitab4.5_0000276g0040	Nitab4.5_0000276g0040		0.984087	-0.819773	-0.79718	-0.481727	0.199922	-0.310397	0.0323115	-1.0834	2.27615
Nitab4.5_0000278g0070	Nitab4.5_0000278g0070		1.75327	-0.603781	-0.247694	-0.990362	-0.719593	-0.775642	-0.371896	0.156507	1.79919
Nitab4.5_0000279g0010	Nitab4.5_0000279g0010		0.573592	0.285637	0.487787	-0.943174	-1.27645	-0.986076	-0.952677	1.42532	1.38604
Nitab4.5_0000282g0010	Nitab4.5_0000282g0010		-2.34477	0.248526	0.0220363	0.482591	-0.751905	-0.218763	0.338549	1.16911	1.05463
Nitab4.5_0000282g0030	Nitab4.5_0000282g0030		-1.59445	-0.638884	0.307216	-0.0853176	-0.73815	0.000450778	-0.336466	2.05727	1.02833
Nitab4.5_0000283g0030	Nitab4.5_0000283g0030		1.09706	-0.144201	-0.149936	-1.29473	-1.12294	0.0495143	-1.06923	1.001	1.63346
Nitab4.5_0000283g0280	Nitab4.5_0000283g0280		0.184549	1.04326	0.128456	-1.03152	1.39373	-2.08325	0.110333	-0.357579	0.612024
Nitab4.5_0000286g0030	Nitab4.5_0000286g0030		1.74876	0.689501	-0.556154	-1.49244	-0.81992	-0.363906	-0.570252	0.0230221	1.34138
Nitab4.5_0000286g0080	Nitab4.5_0000286g0080		1.23009	1.22352	-0.496299	-1.50503	-1.28808	0.197725	-0.608997	0.0615296	1.18555
Nitab4.5_0000286g0110	Nitab4.5_0000286g0110		-0.776793	-1.75969	-0.178915	0.120617	-0.576331	0.158735	-0.112672	1.54705	1.578
Nitab4.5_0000286g0140	Nitab4.5_0000286g0140		1.39552	-0.342956	-0.30134	-0.95966	-0.524083	-1.01886	-0.934175	1.08622	1.59934
Nitab4.5_0000287g0080	Nitab4.5_0000287g0080		1.2698	-0.478538	-0.805738	-0.330577	-1.78281	-0.108617	-0.250193	1.07671	1.40997
Nitab4.5_0000287g0090	Nitab4.5_0000287g0090		0.566031	0.255879	0.0077225	-1.09677	-1.72362	-0.272985	-0.407174	0.772831	1.89808
Nitab4.5_0000287g0140	Nitab4.5_0000287g0140		1.51397	0.013422	0.171593	-0.693905	-0.549136	-1.01657	-0.867352	-0.528977	1.95696
Nitab4.5_0000287g0250	Nitab4.5_0000287g0250		0.195512	-0.230187	-0.296926	-1.74637	-0.330553	-0.00985248	-0.730267	1.28174	1.8669
Nitab4.5_0000287g0290	Nitab4.5_0000287g0290		-0.978774	-1.17041	0.59191	-0.833352	-0.673235	-0.551919	0.623341	1.45396	1.53848
Nitab4.5_0000287g0340	Nitab4.5_0000287g0340		1.00669	0.101199	-1.18325	-1.32341	-1.12584	-0.00888241	0.0976182	1.7569	0.678972
Nitab4.5_0000287g0370	Nitab4.5_0000287g0370		-2.39842	0.214798	0.360204	0.741744	-0.148018	-0.774734	0.0619518	0.90434	1.03813
Nitab4.5_0000288g0060	Nitab4.5_0000288g0060		-0.279761	0.116066	-0.135601	-0.919866	-1.27229	-0.764064	-0.0683242	1.26661	2.05724
Nitab4.5_0000291g0030	Nitab4.5_0000291g0030		1.89781	0.370924	-0.539089	-0.699316	-1.42694	-0.406512	-0.775399	0.324201	1.25432
Nitab4.5_0000291g0050	Nitab4.5_0000291g0050		0.975695	0.271014	-0.476174	-1.46114	-0.398872	-0.985144	-0.305259	0.307284	2.0726
Nitab4.5_0000291g0100	Nitab4.5_0000291g0100		-1.12082	-1.38255	0.380289	0.192863	0.282976	-0.797035	-0.572636	1.67638	1.34053
Nitab4.5_0000293g0100	Nitab4.5_0000293g0100		-0.452216	0.431849	-1.06223	-1.43311	-0.675556	-0.154282	1.17082	0.30916	1.86556
Nitab4.5_0000293g0110	Nitab4.5_0000293g0110		-1.82889	-0.360212	-0.915013	0.0661306	-0.691336	0.913647	0.607018	1.63515	0.5735
Nitab4.5_0000294g0130	Nitab4.5_0000294g0130		0.794599	0.621596	1.08353	-0.740246	-0.6232	-1.05861	-1.30406	-0.458857	1.68525
Nitab4.5_0000295g0030	Nitab4.5_0000295g0030		1.10728	0.995479	-1.85705	-1.10266	-0.872042	-0.131524	0.67628	0.290347	0.893889
Nitab4.5_0000296g0130	Nitab4.5_0000296g0130		1.52999	0.781595	-0.593202	-1.35697	-1.08361	-0.394763	-0.746746	0.592267	1.27143
Nitab4.5_0000297g0010	Nitab4.5_0000297g0010		1.83703	0.836221	-0.402784	-0.895135	-0.789819	-1.12402	-0.700587	-0.0195233	1.25862
Nitab4.5_0000297g0090	Nitab4.5_0000297g0090		0.365877	-0.139252	-1.33948	-0.947893	-1.22717	-0.383086	1.28058	1.1485	1.24193
Nitab4.5_0000297g0120	Nitab4.5_0000297g0120		-1.76021	-1.18388	-0.00302875	0.5204	-0.725406	0.336148	0.245359	1.62133	0.949283
Nitab4.5_0000297g0140	Nitab4.5_0000297g0140		1.12447	0.512138	0.513934	-1.38184	-0.54593	-1.00563	-1.31592	1.2171	0.881682
Nitab4.5_0000299g0170	Nitab4.5_0000299g0170		-0.940746	-0.116187	0.366576	-0.454903	-1.44467	-0.160189	-0.478225	1.93637	1.29198
Nitab4.5_0000300g0200	Nitab4.5_0000300g0200		0.692637	0.435743	-0.428225	-0.50475	-1.33399	-0.87007	-0.964174	1.54644	1.42639
Nitab4.5_0000300g0260	Nitab4.5_0000300g0260		1.10027	0.237633	-0.946182	-1.56643	-0.826042	-0.593616	0.029053	1.45293	1.11238
Nitab4.5_0000302g0120	Nitab4.5_0000302g0120		-0.636823	-0.119906	-0.148477	-1.60928	1.06323	-0.560941	-0.536887	0.572403	1.97668
Nitab4.5_0000302g0170	Nitab4.5_0000302g0170		1.5431	-0.651755	0.525967	-1.07423	-0.067394	-1.25103	-1.04651	0.845518	1.17632
Nitab4.5_0000303g0260	Nitab4.5_0000303g0260		1.49498	0.605507	0.274928	-1.83127	-0.364931	-1.04042	-0.630069	0.395865	1.09541
Nitab4.5_0000304g0040	Nitab4.5_0000304g0040		1.61417	0.663267	-0.693379	-0.990635	-0.67109	-0.578184	-1.19871	0.402332	1.45223
Nitab4.5_0000305g0010	Nitab4.5_0000305g0010		1.14327	0.523117	-0.783789	-1.47325	-1.34604	-0.0176794	-0.288583	1.45589	0.787061
Nitab4.5_0000306g0040	Nitab4.5_0000306g0040		0.484194	0.145927	-0.846835	-0.539491	-1.30836	-0.423034	-0.757215	1.56095	1.68386
Nitab4.5_0000306g0300	Nitab4.5_0000306g0300		-1.09732	0.813426	-0.482218	1.2282	-1.28235	-0.455161	-0.988763	1.15089	1.11329
Nitab4.5_0000307g0060	Nitab4.5_0000307g0060		1.11089	1.0151	0.528932	-1.10908	-0.959349	-1.00698	-0.703226	-0.478679	1.60239
Nitab4.5_0000307g0090	Nitab4.5_0000307g0090		0.586717	0.701618	-0.656003	-1.04999	-1.54957	-0.75297	1.22877	0.0244348	1.46699
Nitab4.5_0000307g0120	Nitab4.5_0000307g0120		1.14144	-0.451471	-0.435602	-1.18324	-1.18167	0.116651	-0.745164	1.67534	1.06372
Nitab4.5_0000307g0270	Nitab4.5_0000307g0270		-0.3828	-1.55556	-0.0751757	0.766199	-0.735474	0.125032	-1.02636	1.63168	1.25246
Nitab4.5_0000307g0330	Nitab4.5_0000307g0330		1.22837	-0.108014	-1.36213	-1.6023	-0.235775	0.408285	0.548005	-0.413647	1.5372
Nitab4.5_0000308g0210	Nitab4.5_0000308g0210		0.939197	-0.283699	0.363143	-1.01397	-1.97515	-0.638516	0.570965	0.731176	1.30686
Nitab4.5_0000308g0230	Nitab4.5_0000308g0230		0.112169	1.24001	1.6414	-0.866134	0.0625641	-0.750518	-1.82195	0.0402182	0.34224
Nitab4.5_0000308g0260	Nitab4.5_0000308g0260		0.769319	0.0392731	-0.914033	-1.20717	-1.2206	-0.182666	-0.279842	1.61008	1.38564
Nitab4.5_0000308g0330	Nitab4.5_0000308g0330		-0.121765	-0.964599	-0.475705	-0.389712	-0.581311	-1.02256	0.231563	2.25979	1.0643
Nitab4.5_0000309g0080	Nitab4.5_0000309g0080		1.15742	0.620263	-0.484465	-1.01317	-1.08068	-0.461879	-1.21762	1.04628	1.43385
Nitab4.5_0000309g0290	Nitab4.5_0000309g0290		-0.591252	-0.555486	0.109649	-0.596379	-1.60368	-0.479591	0.854433	1.84704	1.01527
Nitab4.5_0000312g0090	Nitab4.5_0000312g0090		1.26883	0.7463	0.45254	-1.02086	-1.41675	-0.262875	-1.4251	0.600217	1.05769
Nitab4.5_0000313g0110	Nitab4.5_0000313g0110		1.53943	-0.0262911	-0.517406	-0.157257	-1.74316	0.391688	-1.2551	0.941642	0.826462
Nitab4.5_0000315g0070	Nitab4.5_0000315g0070		-1.66327	-1.44513	0.759762	0.0059017	-0.139317	0.192432	-0.308741	1.44126	1.1571
Nitab4.5_0000316g0010	Nitab4.5_0000316g0010		-0.467641	-1.00391	0.0514777	-1.20075	0.0540707	-1.20075	1.44427	0.93833	1.3849
Nitab4.5_0000316g0160	Nitab4.5_0000316g0160		-1.27627	0.300786	-0.324557	-1.06678	-0.443451	-0.198846	-0.216065	2.13867	1.08651
Nitab4.5_0000316g0380	Nitab4.5_0000316g0380		-0.647075	0.232478	-1.7787	-0.0645495	-0.99043	0.373444	0.373444	1.94745	0.55394
Nitab4.5_0000318g0030	Nitab4.5_0000318g0030		0.0721235	0.717955	-1.09019	-0.595333	-1.11567	-0.193295	-0.0684636	2.37471	-0.10184
Nitab4.5_0000318g0080	Nitab4.5_0000318g0080		-2.0059	-0.845144	-0.674384	0.0554865	0.188984	0.93659	0.00862325	1.45368	0.882064
Nitab4.5_0000319g0020	Nitab4.5_0000319g0020		1.43122	0.771427	-0.589151	-1.43225	-0.951428	-0.759091	-0.521281	0.798854	1.2517
Nitab4.5_0000319g0070	Nitab4.5_0000319g0070		1.59906	0.396712	-0.391121	-1.62541	-0.533572	-1.07898	-0.231549	0.579331	1.28552
Nitab4.5_0000319g0090	Nitab4.5_0000319g0090		1.45887	-0.494467	-0.203553	-0.605871	-1.55071	0.506895	-1.17419	0.872966	1.19006
Nitab4.5_0000319g0100	Nitab4.5_0000319g0100		1.28601	-0.847635	-0.614438	-1.04945	-1.06753	0.530126	-0.750962	1.21003	1.30386
Nitab4.5_0000319g0110	Nitab4.5_0000319g0110		1.21063	-0.418046	-0.777405	-1.00318	-0.95314	0.834896	-1.19076	0.939512	1.35749
Nitab4.5_0000319g0150	Nitab4.5_0000319g0150		1.29598	-0.297975	-0.491814	-0.999324	-1.46578	0.503313	-0.884497	0.984407	1.35569
Nitab4.5_0000319g0160	Nitab4.5_0000319g0160		1.35827	-0.294702	-0.566293	-0.683201	-1.42531	0.532006	-1.17468	0.974701	1.2792
Nitab4.5_0000319g0390	Nitab4.5_0000319g0390		0.575333	-0.564722	-0.574914	-0.521578	-1.56345	-0.279344	-0.236776	1.8647	1.30075
Nitab4.5_0000320g0010	Nitab4.5_0000320g0010		-0.224277	1.42646	-1.45516	-0.349332	-0.49941	-1.36352	0.724842	0.356918	1.38347
Nitab4.5_0000320g0060	Nitab4.5_0000320g0060		-1.48172	0.950033	1.24375	0.000656171	-1.02674	0.398723	-1.0433	1.37203	-0.413434
Nitab4.5_0000320g0210	Nitab4.5_0000320g0210		-1.85168	-1.25537	0.741949	0.611751	0.00729365	-0.0823142	-0.52602	1.26517	1.08923
Nitab4.5_0000322g0080	Nitab4.5_0000322g0080		-1.93479	1.69909	-0.721941	-0.243907	-0.832826	0.392387	0.407592	0.53531	0.699091
Nitab4.5_0000322g0130	Nitab4.5_0000322g0130		0.470832	0.358795	-1.42415	-0.518435	-0.956288	-0.441974	-0.472397	0.958603	2.02502
Nitab4.5_0000326g0080	Nitab4.5_0000326g0080		0.0519353	1.32843	-1.22251	-1.63991	0.530151	-0.628344	-0.193109	0.268951	1.50441
Nitab4.5_0000326g0090	Nitab4.5_0000326g0090		-2.03398	-0.740832	0.611554	0.0670221	-0.14404	-0.631559	0.263689	1.45443	1.15372
Nitab4.5_0000329g0030	Nitab4.5_0000329g0030		-1.84101	-1.53455	0.783353	-0.0308899	-0.0308899	0.825477	-0.0621137	1.23498	0.655639
Nitab4.5_0000332g0010	Nitab4.5_0000332g0010		-1.19598	-0.840018	0.197636	-1.19598	-0.051932	-0.410083	0.467692	1.97179	1.05688
Nitab4.5_0000332g0110	Nitab4.5_0000332g0110		0.897209	0.31419	-0.887904	-1.23619	-1.24915	-0.353709	-0.295766	1.57153	1.23979
Nitab4.5_0000332g0240	Nitab4.5_0000332g0240		1.5567	-0.495048	-1.15955	-1.11636	-0.866985	0.268573	-0.495048	1.08632	1.2214
Nitab4.5_0000334g0150	Nitab4.5_0000334g0150		0.497273	-0.306911	-1.20782	-1.16121	-0.337135	-1.07996	0.806017	1.27183	1.51792
Nitab4.5_0000334g0250	Nitab4.5_0000334g0250		-0.675682	0.296594	-1.52543	-1.02308	0.638546	-0.464595	0.0795375	0.675059	1.99906
Nitab4.5_0000334g0260	Nitab4.5_0000334g0260		-0.0610717	1.4824	-0.859706	-1.52684	-0.600707	-0.308174	-0.534863	0.998387	1.41058
Nitab4.5_0000335g0080	Nitab4.5_0000335g0080		-1.80069	0.817762	-0.413201	0.169134	-1.42172	0.362282	0.528382	1.55444	0.203609
Nitab4.5_0000335g0100	Nitab4.5_0000335g0100		-1.66803	-0.418895	-0.752166	1.4712	-0.498243	-0.518222	0.37292	1.5684	0.443032
Nitab4.5_0000335g0110	Nitab4.5_0000335g0110		0.926484	0.191796	-0.527603	-0.941258	-1.27426	-0.68441	-0.655462	1.59182	1.3729
Nitab4.5_0000335g0160	Nitab4.5_0000335g0160		-2.05938	-0.100933	0.204527	0.0882373	0.138452	-1.21436	0.581449	0.983983	1.37803
Nitab4.5_0000335g0200	Nitab4.5_0000335g0200		-1.0205	-0.20279	0.54268	1.21612	-1.52929	-0.737459	-0.258489	0.215398	1.77433
Nitab4.5_0000336g0110	Nitab4.5_0000336g0110		1.22835	0.125386	-0.379111	-0.614366	-2.21646	-0.243273	0.285585	1.26451	0.549377
Nitab4.5_0000336g0120	Nitab4.5_0000336g0120		-2.46563	0.90425	0.50606	-0.0773214	-0.492345	0.23634	-0.1582	1.17422	0.372621
Nitab4.5_0000337g0020	Nitab4.5_0000337g0020		1.36131	0.313907	0.277358	-0.86829	-0.982169	-1.06543	-1.27224	1.10775	1.12781
Nitab4.5_0000337g0180	Nitab4.5_0000337g0180		-1.77302	-1.39687	0.558218	0.772482	0.283763	-0.0888124	-0.545392	1.42169	0.767944
Nitab4.5_0000337g0200	Nitab4.5_0000337g0200		-0.113034	0.715143	-0.291293	-0.870608	-0.978396	-0.697188	-0.978163	1.42044	1.7931
Nitab4.5_0000337g0210	Nitab4.5_0000337g0210		1.44451	0.435628	-0.37491	-1.17855	-1.47518	0.195414	-0.971666	0.659684	1.26508
Nitab4.5_0000337g0230	Nitab4.5_0000337g0230		-2.53095	0.313553	-0.279226	0.338876	-0.126202	0.0452484	0.244156	1.34116	0.653384
Nitab4.5_0000338g0250	Nitab4.5_0000338g0250		1.02795	0.378686	0.376993	-1.45116	-0.633306	-0.596715	-0.714791	-0.415302	2.02765
Nitab4.5_0000341g0060	Nitab4.5_0000341g0060		-0.374174	0.313849	-0.500139	-1.41198	-1.46127	-0.0305039	1.0503	1.63403	0.779901
Nitab4.5_0000342g0040	Nitab4.5_0000342g0040		0.899689	-0.421082	-1.80833	0.512811	-0.808921	-0.819741	0.0678226	1.5904	0.787354
Nitab4.5_0000342g0180	Nitab4.5_0000342g0180		1.44822	-0.768575	-0.961305	-0.91355	-0.819529	-0.550949	-0.0947951	1.20771	1.45277
Nitab4.5_0000343g0070	Nitab4.5_0000343g0070		-2.0948	-0.280329	-0.352602	-0.190873	0.191551	0.0112504	-0.120004	1.80541	1.0304
Nitab4.5_0000343g0140	Nitab4.5_0000343g0140		0.976253	0.876262	0.850793	-0.675525	-1.96741	-0.480143	-0.84043	0.131467	1.12874
Nitab4.5_0000343g0180	Nitab4.5_0000343g0180		0.878453	0.800796	-0.0330032	-0.785049	-0.808387	-1.15452	-0.96857	0.0599206	2.01036
Nitab4.5_0000343g0190	Nitab4.5_0000343g0190		-1.41514	-1.04194	0.351288	-0.101861	-0.624587	-0.686201	0.447719	1.50468	1.56604
Nitab4.5_0000343g0370	Nitab4.5_0000343g0370		-0.795988	0.207384	-1.2522	-1.40623	0.424101	0.36114	-0.402357	1.11268	1.75148
Nitab4.5_0000344g0020	Nitab4.5_0000344g0020		1.14685	0.316758	-1.45151	-0.443694	-0.407204	-0.96844	-0.77938	0.958493	1.62813
Nitab4.5_0000344g0060	Nitab4.5_0000344g0060		0.172095	0.641915	-0.430548	-0.677896	-1.12706	-0.970107	-0.758483	1.86247	1.28761
Nitab4.5_0000344g0110	Nitab4.5_0000344g0110		-0.145554	0.422437	-0.952039	-0.930402	-1.07308	-0.394341	-0.28194	1.76138	1.59354
Nitab4.5_0000345g0040	Nitab4.5_0000345g0040		1.4651	-0.184192	-0.692997	-0.56363	-1.58771	-0.527956	-0.386378	1.19928	1.27847
Nitab4.5_0000345g0110	Nitab4.5_0000345g0110		-0.440355	-0.00167883	-0.794672	-0.149601	-1.32754	0.16155	0.911192	2.26742	-0.626316
Nitab4.5_0000345g0120	Nitab4.5_0000345g0120		1.03538	-1.21738	-0.0814592	-1.4293	-0.931134	0.473975	-0.33568	1.01586	1.46974
Nitab4.5_0000350g0190	Nitab4.5_0000350g0190		0.722473	0.889979	0.131973	-1.0873	-0.325924	-0.714073	-1.32287	-0.301572	2.00731
Nitab4.5_0000350g0220	Nitab4.5_0000350g0220		-0.552833	1.85117	-0.939984	-0.61762	0.750377	-1.06284	-0.898361	0.275586	1.1945
Nitab4.5_0000351g0080	Nitab4.5_0000351g0080		0.167813	0.845923	-1.6516	-1.19218	-0.586426	-0.349203	0.115254	1.08466	1.56575
Nitab4.5_0000351g0140	Nitab4.5_0000351g0140		0.712344	0.756684	-0.972882	-1.87024	-0.505988	-0.379962	0.266837	0.283269	1.70993
Nitab4.5_0000351g0200	Nitab4.5_0000351g0200		0.908895	0.487208	-1.24592	-0.863548	-0.833009	-1.13587	0.130647	1.71284	0.83876
Nitab4.5_0000351g0220	Nitab4.5_0000351g0220		-1.84108	-0.901646	-0.577205	0.483628	0.297117	0.41422	-0.342625	0.597921	1.86967
Nitab4.5_0000351g0230	Nitab4.5_0000351g0230		-2.40854	0.0625324	-0.189542	0.208713	-0.152079	0.538132	-0.301221	1.43628	0.805729
Nitab4.5_0000352g0020	Nitab4.5_0000352g0020		0.0991876	-0.379607	0.198369	-0.438935	-0.380763	-1.52291	-0.838219	1.38241	1.88046
Nitab4.5_0000352g0100	Nitab4.5_0000352g0100		0.418072	0.652034	-0.47784	-1.2441	-1.19609	-0.794906	-0.30705	1.71607	1.23381
Nitab4.5_0000353g0110	Nitab4.5_0000353g0110		-0.480916	-1.49417	0.162061	1.0071	-0.829105	-0.473273	-0.735432	1.42186	1.42186
Nitab4.5_0000354g0140	Nitab4.5_0000354g0140		-2.03133	-0.768081	0.266604	-0.201649	-0.588096	0.0450434	0.694721	1.34656	1.23622
Nitab4.5_0000354g0160	Nitab4.5_0000354g0160		-0.975202	-1.39134	0.259014	-0.554427	-0.125561	-0.654084	0.216308	1.45924	1.76605
Nitab4.5_0000357g0050	Nitab4.5_0000357g0050		-1.42983	-0.0523604	1.0212	0.341398	-1.48292	-0.695574	-0.0661985	1.57664	0.787644
Nitab4.5_0000357g0120	Nitab4.5_0000357g0120		0.511936	0.462626	0.495554	-1.07807	-0.324297	-1.14646	-1.26261	0.345599	1.99573
Nitab4.5_0000357g0180	Nitab4.5_0000357g0180		0.305015	0.724762	-1.14196	-1.67487	-0.92979	0.476115	0.454968	0.0622995	1.72347
Nitab4.5_0000357g0190	Nitab4.5_0000357g0190		-0.861463	-0.99662	-0.627421	0.403139	-0.562116	-0.41393	-0.417702	1.68814	1.78797
Nitab4.5_0000357g0200	Nitab4.5_0000357g0200		1.53664	-0.412743	-0.9311	-1.0226	-0.973391	0.976762	-0.949138	0.590318	1.18526
Nitab4.5_0000357g0210	Nitab4.5_0000357g0210		0.670327	0.614151	-0.702795	-0.461204	-1.53793	-0.775543	-0.644243	1.59204	1.2452
Nitab4.5_0000359g0010	Nitab4.5_0000359g0010		0.584662	-0.18461	0.149068	-0.714161	-1.13985	-0.331599	-1.31084	2.03086	0.916466
Nitab4.5_0000362g0130	Nitab4.5_0000362g0130		0.102866	0.514026	-1.74352	-0.776891	-0.538066	-0.162256	-0.418308	1.401	1.62115
Nitab4.5_0000363g0190	Nitab4.5_0000363g0190		-0.467327	0.199239	0.765883	-0.141425	-1.66636	0.409823	-0.933188	2.06541	-0.232056
Nitab4.5_0000363g0210	Nitab4.5_0000363g0210		-0.381489	0.60015	-1.77912	-0.821924	-0.452769	0.161192	0.0739612	0.579933	2.02007
Nitab4.5_0000363g0280	Nitab4.5_0000363g0280		1.69431	0.0640723	-0.847907	-0.996375	-0.761808	-0.65123	-0.720849	0.648538	1.57125
Nitab4.5_0000363g0310	Nitab4.5_0000363g0310		1.46446	1.39256	-0.707812	-0.854736	-0.890703	-1.02799	-0.841681	0.572312	0.893586
Nitab4.5_0000363g0330	Nitab4.5_0000363g0330		-0.98552	-0.462414	0.570473	0.204939	-1.35821	1.00944	0.109291	1.89752	-0.98552
Nitab4.5_0000365g0130	Nitab4.5_0000365g0130		1.29251	0.138304	-0.666939	-1.17185	-1.28092	0.184458	-0.923415	1.30752	1.12033
Nitab4.5_0000365g0150	Nitab4.5_0000365g0150		-1.46041	0.577399	-0.131212	-0.204685	-1.274	-0.121002	-0.419573	1.68984	1.34364
Nitab4.5_0000365g0240	Nitab4.5_0000365g0240		1.68998	-0.23833	-1.03015	-0.665423	-1.42788	0.227086	-0.588213	1.21689	0.81604
Nitab4.5_0000368g0310	Nitab4.5_0000368g0310		0.605747	0.290644	-0.0407941	-1.56862	-0.782188	-0.803347	-0.650318	1.30368	1.6452
Nitab4.5_0000369g0040	Nitab4.5_0000369g0040		0.329433	-0.267933	-1.14297	-0.379883	-0.930049	-0.602821	-0.448976	1.79652	1.64668
Nitab4.5_0000375g0200	Nitab4.5_0000375g0200		0.232914	-0.0783788	0.317277	-1.20278	-0.909873	-0.712831	-0.830726	1.20751	1.97688
Nitab4.5_0000375g0290	Nitab4.5_0000375g0290		0.442975	-0.422546	0.678681	-1.80892	-0.196811	0.325424	-1.00445	0.0527513	1.9329
Nitab4.5_0000377g0010	Nitab4.5_0000377g0010		1.10826	0.733047	-0.494399	-1.23084	-0.932656	-0.728396	-0.932656	1.49903	0.978604
Nitab4.5_0000377g0210	Nitab4.5_0000377g0210		1.09681	1.65632	-0.772792	-1.69543	-0.358071	-0.157487	-0.888647	0.479681	0.639623
Nitab4.5_0000379g0010	Nitab4.5_0000379g0010		0.716361	0.735187	0.22366	-1.1409	-1.13499	-0.75926	-0.751607	0.0719643	2.03958
Nitab4.5_0000381g0020	Nitab4.5_0000381g0020		1.33067	-0.384894	1.0149	-1.20219	-0.808188	-0.667425	-0.933842	0.0278751	1.6231
Nitab4.5_0000381g0230	Nitab4.5_0000381g0230		-1.43972	-1.3038	-0.215392	0.170168	-0.00594445	0.157998	-0.456229	1.28593	1.80699
Nitab4.5_0000381g0250	Nitab4.5_0000381g0250		1.24112	0.704252	0.188464	-1.89871	-1.11947	-0.190496	-0.402844	0.114563	1.36312
Nitab4.5_0000381g0320	Nitab4.5_0000381g0320		1.42429	0.00064556	-0.462258	-1.08703	-1.02587	-0.272659	-1.10555	1.14052	1.38791
Nitab4.5_0000381g0360	Nitab4.5_0000381g0360		1.43152	1.11409	0.14133	-0.910064	-0.77602	-0.947513	-1.04896	-0.441722	1.43734
Nitab4.5_0000382g0130	Nitab4.5_0000382g0130		1.47632	1.36845	-0.380106	-0.571351	-1.39181	-0.738641	-0.974916	0.212855	0.999203
Nitab4.5_0000383g0250	Nitab4.5_0000383g0250		-0.370891	0.785979	-0.396806	-0.422836	-1.0416	-0.345092	-0.676112	2.49925	-0.0318955
Nitab4.5_0000385g0010	Nitab4.5_0000385g0010		-1.8003	-1.26573	0.454034	0.17457	-0.25419	-0.207027	0.424365	1.77176	0.70252
Nitab4.5_0000385g0040	Nitab4.5_0000385g0040		0.120239	0.878636	-0.0841142	-0.744884	-1.00604	-1.58437	-0.392043	1.30552	1.50705
Nitab4.5_0000385g0200	Nitab4.5_0000385g0200		-0.373859	0.555491	-0.36742	-0.681768	-0.128123	-0.715914	-0.152834	-0.75027	2.6147
Nitab4.5_0000386g0050	Nitab4.5_0000386g0050		0.38577	0.79476	-0.696765	-0.640926	1.16265	-1.12176	-1.69583	1.21869	0.59342
Nitab4.5_0000387g0040	Nitab4.5_0000387g0040		-1.88341	0.979233	-0.0656524	0.979233	-0.8307	-0.768447	0.616688	1.3221	-0.349047
Nitab4.5_0000388g0010	Nitab4.5_0000388g0010		-0.249902	0.949445	-0.570532	-0.94828	-1.41631	-0.852739	0.390748	1.7277	0.969863
Nitab4.5_0000388g0080	Nitab4.5_0000388g0080		-1.60944	-0.00374891	-0.861254	-1.14571	-0.419368	0.918978	0.938597	1.28264	0.899304
Nitab4.5_0000388g0100	Nitab4.5_0000388g0100		-1.81361	0.543172	0.225483	0.0533363	-0.29905	-0.684781	-0.839382	1.66966	1.14518
Nitab4.5_0000391g0040	Nitab4.5_0000391g0040		0.821339	-0.266773	-0.583665	-0.755961	-0.91621	-0.664418	-0.128663	0.0360285	2.45832
Nitab4.5_0000391g0110	Nitab4.5_0000391g0110		1.4075	0.3795	-0.688763	-1.04632	-1.00533	-0.554607	-0.938714	0.98561	1.46112
Nitab4.5_0000391g0120	Nitab4.5_0000391g0120		1.10044	0.135155	-0.185451	-1.52723	-1.10193	-0.122841	-0.718388	0.606093	1.81415
Nitab4.5_0000391g0130	Nitab4.5_0000391g0130		1.6085	-0.0236252	-0.455738	-1.17654	-1.09179	-0.524565	-0.452378	0.383768	1.73237
Nitab4.5_0000391g0140	Nitab4.5_0000391g0140		1.04614	0.171365	-0.0269116	-1.42517	-1.25657	-0.153631	-0.783741	0.631715	1.7968
Nitab4.5_0000391g0160	Nitab4.5_0000391g0160		0.696234	-1.07549	0.244581	-1.23391	-0.829945	0.268983	-0.796299	0.785906	1.93993
Nitab4.5_0000392g0030	Nitab4.5_0000392g0030		1.1663	1.3155	-0.604936	-0.648724	-1.23691	-0.278462	-0.978082	-0.304836	1.57015
Nitab4.5_0000392g0050	Nitab4.5_0000392g0050		0.587154	-0.535969	-1.20578	-1.099	-1.04637	0.94354	-0.00692691	1.86298	0.500367
Nitab4.5_0000392g0070	Nitab4.5_0000392g0070		1.31685	-0.37823	-0.58516	-0.632082	-1.05532	-1.08628	-0.287717	1.76504	0.942906
Nitab4.5_0000394g0010	Nitab4.5_0000394g0010		1.15409	0.346916	-0.587505	-1.5238	-1.24933	0.656253	-0.783081	0.604061	1.38239
Nitab4.5_0000395g0010	Nitab4.5_0000395g0010		-0.624059	-0.769041	-0.54503	0.342322	-1.51574	0.981515	-0.121063	2.07309	0.178007
Nitab4.5_0000397g0030	Nitab4.5_0000397g0030		-1.73987	-1.02339	-0.221306	-0.44913	-0.573291	0.781538	0.658108	1.34126	1.22608
Nitab4.5_0000397g0040	Nitab4.5_0000397g0040		-2.06898	-0.777979	-0.799297	0.23564	0.33176	0.426996	0.254936	1.50643	0.890488
Nitab4.5_0000397g0290	Nitab4.5_0000397g0290		-1.45562	0.943992	-0.392666	-0.160164	-1.12287	0.0842966	-0.0655556	2.1299	0.0386868
Nitab4.5_0000397g0350	Nitab4.5_0000397g0350		-2.30124	0.0916804	-0.254925	-0.105126	0.282598	0.0916804	-0.400566	1.32766	1.26824
Nitab4.5_0000399g0030	Nitab4.5_0000399g0030		1.40182	0.572839	0.671734	-0.719659	-0.979987	-1.0482	-0.986566	-0.483926	1.57195
Nitab4.5_0000399g0040	Nitab4.5_0000399g0040		-1.8438	-0.627376	-0.0223154	-0.0325345	-0.605329	-0.156224	0.238772	1.75871	1.2901
Nitab4.5_0000401g0120	Nitab4.5_0000401g0120		0.24964	0.66803	-0.351164	-0.934235	-0.646285	-1.23751	-0.798961	1.88238	1.16811
Nitab4.5_0000401g0210	Nitab4.5_0000401g0210		-2.00698	-0.124735	0.505323	0.681586	-0.927527	-0.431916	-0.0175031	1.65794	0.663811
Nitab4.5_0000401g0230	Nitab4.5_0000401g0230		-1.72846	-1.58478	0.836034	0.272778	-0.159441	0.630195	-0.354126	1.03709	1.05072
Nitab4.5_0000402g0110	Nitab4.5_0000402g0110		0.68376	1.00525	-0.846845	-0.41664	-0.974531	-1.33862	-0.449006	0.476181	1.86044
Nitab4.5_0000402g0180	Nitab4.5_0000402g0180		0.553575	-0.317725	0.705105	-0.823233	-0.165973	-1.73864	-0.790316	0.829408	1.7478
Nitab4.5_0000403g0100	Nitab4.5_0000403g0100		0.874775	-0.20729	-1.26624	0.17114	-1.16007	-1.17531	0.203563	1.78728	0.772149
Nitab4.5_0000403g0140	Nitab4.5_0000403g0140		0.617577	0.438582	-0.00747148	-1.53079	-0.563329	-0.300093	-0.623016	-0.309892	2.27844
Nitab4.5_0000404g0060	Nitab4.5_0000404g0060		1.44961	1.57988	-0.166513	-1.05582	-0.747614	-1.1443	-0.685226	-0.174389	0.944374
Nitab4.5_0000404g0180	Nitab4.5_0000404g0180		-2.18639	0.286414	-0.0562468	-0.71108	0.312033	-0.389587	0.156769	1.23916	1.34893
Nitab4.5_0000405g0070	Nitab4.5_0000405g0070		-2.50705	0.160681	0.420393	0.334154	-0.123862	0.271935	-0.485059	1.29288	0.635927
Nitab4.5_0000407g0090	Nitab4.5_0000407g0090		0.379801	0.25161	-0.992985	-0.725992	-0.372495	-1.29835	-0.45902	1.79349	1.42393
Nitab4.5_0000407g0130	Nitab4.5_0000407g0130		0.413557	-0.21013	-0.4575	-1.19989	-0.534247	-0.818355	-0.455193	1.05908	2.20268
Nitab4.5_0000409g0080	Nitab4.5_0000409g0080		0.000119091	-1.29968	-0.608905	-0.594553	-0.416582	-0.144093	-0.451966	1.69441	1.82125
Nitab4.5_0000410g0010	Nitab4.5_0000410g0010		-1.83163	-0.585073	-0.827691	0.583665	0.752917	0.715031	0.0279749	1.70485	-0.540042
Nitab4.5_0000410g0170	Nitab4.5_0000410g0170		1.288	-0.253983	0.0473118	-1.24247	-0.567811	-0.454217	-0.175375	-0.778167	2.13671
Nitab4.5_0000410g0180	Nitab4.5_0000410g0180		-1.41009	-1.30446	0.232982	-1.294	0.859428	0.874327	0.00684174	1.07932	0.955649
Nitab4.5_0000411g0080	Nitab4.5_0000411g0080		1.52141	1.08138	-0.412491	-0.916939	-0.861104	-0.776616	-0.843029	-0.323875	1.53126
Nitab4.5_0000413g0120	Nitab4.5_0000413g0120		0.913094	0.664949	-0.609054	0.600992	-1.42405	-0.548314	-1.61867	0.988242	1.03281
Nitab4.5_0000413g0130	Nitab4.5_0000413g0130		1.26074	0.623525	-0.587848	-0.900062	-0.555309	-1.16881	-0.86585	0.377119	1.8165
Nitab4.5_0000413g0140	Nitab4.5_0000413g0140		0.194823	0.254071	-0.904893	0.0948615	-0.385835	-0.904893	-0.696825	2.56327	-0.214579
Nitab4.5_0000413g0150	Nitab4.5_0000413g0150		1.63038	1.13088	-0.108426	-0.888946	-1.29034	-1.17013	-0.53833	0.322036	0.912875
Nitab4.5_0000415g0020	Nitab4.5_0000415g0020		-1.91783	1.22148	-0.112246	-0.471728	-0.986749	-0.40315	0.712785	1.11047	0.846964
Nitab4.5_0000416g0050	Nitab4.5_0000416g0050		0.56109	0.403165	-1.01504	-1.93007	-0.631422	0.50886	-0.327681	1.36891	1.06218
Nitab4.5_0000416g0080	Nitab4.5_0000416g0080		-1.80171	-0.567229	-0.310059	-0.296754	-0.0998591	0.770295	-0.581001	1.17711	1.70921
Nitab4.5_0000416g0140	Nitab4.5_0000416g0140		0.971893	0.888383	-1.58074	-1.78535	-0.568327	0.290675	0.324684	0.690236	0.768543
Nitab4.5_0000419g0100	Nitab4.5_0000419g0100		-1.69524	-0.770218	0.590815	1.03362	-0.743411	-0.351896	-0.562635	1.25467	1.24429
Nitab4.5_0000420g0110	Nitab4.5_0000420g0110		1.25567	0.677857	-1.3567	-1.4122	0.670476	-1.3018	0.083631	0.794512	0.588561
Nitab4.5_0000428g0010	Nitab4.5_0000428g0010		-1.52587	-0.474361	0.0942408	0.0998626	-0.892711	-0.0603423	-0.509709	1.7455	1.52339
Nitab4.5_0000428g0110	Nitab4.5_0000428g0110		-1.97659	-0.113771	0.40323	0.28241	-0.81985	1.13455	-0.590202	1.58796	0.0922675
Nitab4.5_0000428g0370	Nitab4.5_0000428g0370		-2.2097	-0.100951	-0.130092	-0.438473	-0.537626	0.803828	0.228031	1.37496	1.01003
Nitab4.5_0000429g0010	Nitab4.5_0000429g0010		-2.4326	-0.13828	0.585284	-0.135442	0.531908	-0.199185	-0.259802	0.696206	1.35191
Nitab4.5_0000429g0030	Nitab4.5_0000429g0030		-0.700145	-0.920892	-0.0391542	-0.608788	-0.99023	-0.535382	1.34761	2.00211	0.444869
Nitab4.5_0000432g0040	Nitab4.5_0000432g0040		-1.5166	1.17278	-0.75164	-0.89455	0.966506	0.934534	-1.166	0.57855	0.676426
Nitab4.5_0000433g0200	Nitab4.5_0000433g0200		-2.24323	-1.00747	0.617332	0.211862	-0.0623953	0.175218	0.0819904	1.17054	1.05615
Nitab4.5_0000435g0070	Nitab4.5_0000435g0070		-0.0551178	-0.601843	-0.130727	-1.05775	-0.530074	-1.46273	1.19252	1.60233	1.0434
Nitab4.5_0000435g0080	Nitab4.5_0000435g0080		1.23064	-0.549358	-0.441688	-1.00235	-0.696856	-0.454647	-1.00785	1.40387	1.51823
Nitab4.5_0000436g0090	Nitab4.5_0000436g0090		-0.642236	1.5511	0.332028	-1.43576	-0.759546	-0.91171	0.318977	1.58081	-0.0336617
Nitab4.5_0000437g0040	Nitab4.5_0000437g0040		1.02525	-0.174238	0.0542948	-1.47172	-0.889942	-1.08973	-0.0778857	0.911099	1.71287
Nitab4.5_0000437g0070	Nitab4.5_0000437g0070		-0.00482978	0.477797	-0.327705	-0.90249	-0.743433	-0.990498	-0.852322	1.68034	1.66314
Nitab4.5_0000438g0130	Nitab4.5_0000438g0130		-1.90565	-1.57619	1.07889	-0.0203205	0.0640112	0.217354	0.42301	0.781583	0.937318
Nitab4.5_0000438g0180	Nitab4.5_0000438g0180		-0.519662	-1.19763	-0.0578693	0.583839	-0.886449	-0.692005	-0.407007	2.0758	1.10099
Nitab4.5_0000439g0010	Nitab4.5_0000439g0010		1.06299	0.696051	-0.852891	-1.13683	-1.34057	-0.51824	-0.311629	1.60073	0.800382
Nitab4.5_0000439g0020	Nitab4.5_0000439g0020		-0.100375	-0.71442	-0.980797	-0.113291	-1.43693	-0.185118	1.17156	1.9702	0.389174
Nitab4.5_0000439g0050	Nitab4.5_0000439g0050		1.17439	-0.289652	-0.654085	-0.935463	-1.48483	0.454776	-0.757748	0.980123	1.51249
Nitab4.5_0000439g0060	Nitab4.5_0000439g0060		-1.25061	1.06604	-0.96289	0.0546847	-1.52991	0.170274	0.0134227	1.3319	1.10709
Nitab4.5_0000441g0100	Nitab4.5_0000441g0100		1.22785	0.54275	-0.320786	-1.29379	-1.35263	-0.688886	-0.469986	1.42452	0.93097
Nitab4.5_0000441g0160	Nitab4.5_0000441g0160		1.2868	0.374625	0.0696171	-0.546921	-1.38879	-0.0877258	-1.59565	0.380559	1.50748
Nitab4.5_0000441g0240	Nitab4.5_0000441g0240		1.45768	0.518391	-0.325355	-1.45895	-0.595909	-0.606691	-0.95698	0.352683	1.61513
Nitab4.5_0000442g0050	Nitab4.5_0000442g0050		2.07794	0.236252	-0.945032	-0.916817	-0.783687	0.0154834	-1.01892	0.249487	1.0853
Nitab4.5_0000442g0260	Nitab4.5_0000442g0260		-1.83564	-1.39429	0.60468	-0.231024	-0.504471	0.671646	0.59202	1.12731	0.969768
Nitab4.5_0000443g0070	Nitab4.5_0000443g0070		0.15492	-0.0625353	0.683895	-1.09124	-1.28183	-0.0555232	-1.21909	1.26434	1.60707
Nitab4.5_0000443g0130	Nitab4.5_0000443g0130		0.490786	0.00605142	-0.602007	-0.476505	-0.98385	-0.41108	-0.178043	-0.452336	2.60698
Nitab4.5_0000444g0100	Nitab4.5_0000444g0100		-2.03382	-0.476201	-0.635446	-0.490504	0.497319	1.23866	0.793413	1.24938	-0.142799
Nitab4.5_0000444g0260	Nitab4.5_0000444g0260		-0.140412	1.10608	-1.67008	-0.906814	-0.28578	-0.532096	-0.273674	1.18831	1.51447
Nitab4.5_0000445g0090	Nitab4.5_0000445g0090		0.798966	0.815121	-0.69926	-1.07288	-1.49798	-0.642639	-0.11873	1.6905	0.7269
Nitab4.5_0000445g0160	Nitab4.5_0000445g0160		0.0563945	0.31017	-1.38843	0.241119	-0.499312	-1.51064	-0.15153	1.34453	1.5977
Nitab4.5_0000445g0170	Nitab4.5_0000445g0170		0.928797	-0.0140132	-1.6764	-0.480184	-0.301565	-0.99869	-0.2633	1.36017	1.44518
Nitab4.5_0000446g0010	Nitab4.5_0000446g0010		2.07436	0.0779168	0.00634769	-0.785022	-0.721995	-1.24999	-0.111335	-0.5743	1.28401
Nitab4.5_0000451g0050	Nitab4.5_0000451g0050		0.908949	0.693706	-0.52678	-1.48941	-1.2544	-0.396368	-0.459254	1.45027	1.07328
Nitab4.5_0000451g0060	Nitab4.5_0000451g0060		-1.8321	-0.0861033	0.535738	-0.371655	-0.4624	-0.538849	-0.282631	1.44131	1.59669
Nitab4.5_0000451g0150	Nitab4.5_0000451g0150		0.760211	-0.181063	-0.190786	-0.712067	-0.868542	-1.10888	-0.614279	0.671977	2.24343
Nitab4.5_0000452g0020	Nitab4.5_0000452g0020		1.49439	-0.1854	-0.640959	-1.19449	-0.887813	0.590933	-1.20758	0.671361	1.35956
Nitab4.5_0000452g0090	Nitab4.5_0000452g0090		1.08771	-0.159061	0.663684	-0.852702	-1.22656	-1.01178	-0.321701	-0.170405	1.99081
Nitab4.5_0000455g0070	Nitab4.5_0000455g0070		1.03413	1.28059	-0.257377	-1.06828	-0.70023	-0.510491	-1.39441	0.0724986	1.54358
Nitab4.5_0000457g0140	Nitab4.5_0000457g0140		-0.39349	0.611388	-0.811277	0.493451	-1.21924	0.537932	-0.878515	2.1798	-0.520055
Nitab4.5_0000457g0220	Nitab4.5_0000457g0220		1.05514	0.786692	-0.193859	-1.39804	-1.0963	0.431819	-1.17337	0.00346084	1.58446
Nitab4.5_0000463g0200	Nitab4.5_0000463g0200		-1.60869	-0.554931	1.02839	-0.876961	0.193261	-0.953269	0.410308	0.74863	1.61327
Nitab4.5_0000463g0210	Nitab4.5_0000463g0210		1.0339	0.334908	-0.771428	-0.872582	-1.31299	-0.965617	-0.135549	1.63737	1.05199
Nitab4.5_0000465g0010	Nitab4.5_0000465g0010		1.53183	-0.108543	0.608637	-2.1621	-0.0333747	-0.929338	0.18332	0.831969	0.0776019
Nitab4.5_0000465g0060	Nitab4.5_0000465g0060		1.18478	0.396531	-0.783341	-1.5033	-0.869617	0.564278	-1.11164	1.10009	1.02222
Nitab4.5_0000467g0120	Nitab4.5_0000467g0120		-0.27418	1.50115	0.612272	-0.344628	-0.213301	-0.730135	-1.45516	-0.787575	1.69155
Nitab4.5_0000468g0190	Nitab4.5_0000468g0190		1.09203	0.251195	-0.884162	-1.07751	-1.2726	-0.708003	-0.104328	1.44064	1.26273
Nitab4.5_0000468g0260	Nitab4.5_0000468g0260		-2.34689	-0.0668436	0.304857	-0.814723	0.121891	0.859034	0.767073	1.17887	-0.00326873
Nitab4.5_0000469g0180	Nitab4.5_0000469g0180		-0.426337	1.47072	-1.69403	-0.654611	-1.01811	0.673397	-0.111944	1.27036	0.490549
Nitab4.5_0000469g0190	Nitab4.5_0000469g0190		-1.70872	0.319393	-0.752419	0.0734031	-0.33893	-0.33893	-0.414485	1.50887	1.65182
Nitab4.5_0000469g0210	Nitab4.5_0000469g0210		-0.291488	0.219122	-0.0988321	0.0621116	-1.31232	-0.215411	-0.717726	2.55527	-0.200723
Nitab4.5_0000471g0030	Nitab4.5_0000471g0030		-0.441975	-1.0996	-0.337045	-0.080386	-0.318936	-1.26334	0.209939	1.36175	1.96959
Nitab4.5_0000471g0060	Nitab4.5_0000471g0060		-2.13351	-1.0376	-0.244551	0.928752	0.00526754	0.291324	0.244631	0.51924	1.42645
Nitab4.5_0000471g0140	Nitab4.5_0000471g0140		1.17885	-0.143692	0.169942	-1.06411	-0.775669	-1.02557	-0.422196	-0.0606996	2.14315
Nitab4.5_0000472g0050	Nitab4.5_0000472g0050		0.927409	1.14413	-0.937138	-1.32472	0.144834	-1.62783	-0.0532301	0.733544	0.993002
Nitab4.5_0000472g0170	Nitab4.5_0000472g0170		-0.825234	-0.566851	-0.0715522	0.0288022	-0.675537	-1.12615	-0.255555	1.97465	1.51742
Nitab4.5_0000472g0230	Nitab4.5_0000472g0230		-1.11704	-0.936909	0.750114	-0.511702	-0.596999	-0.789602	0.185725	2.00124	1.01517
Nitab4.5_0000473g0060	Nitab4.5_0000473g0060		0.746277	-0.507538	0.461445	-1.28564	-1.39354	-0.193316	-0.431997	0.684707	1.91961
Nitab4.5_0000474g0010	Nitab4.5_0000474g0010		-2.31444	-0.104037	0.396002	-0.436082	-0.505283	0.780468	-0.0149649	1.05147	1.14686
Nitab4.5_0000474g0020	Nitab4.5_0000474g0020		-1.06703	-1.01139	1.02305	0.5021	-1.30378	0.0469589	-0.748108	1.33337	1.22483
Nitab4.5_0000480g0050	Nitab4.5_0000480g0050		-1.82491	-0.436313	0.0262665	0.110738	-0.632774	0.379762	0.320265	2.19116	-0.134201
Nitab4.5_0000482g0240	Nitab4.5_0000482g0240		-0.686087	1.6857	-0.530782	-1.49061	-1.2931	0.651231	0.819932	0.594526	0.249197
Nitab4.5_0000483g0030	Nitab4.5_0000483g0030		-0.0229698	-1.11251	-1.11251	-0.654477	-1.16791	0.411161	0.99279	1.43843	1.228
Nitab4.5_0000483g0110	Nitab4.5_0000483g0110		1.30468	-0.833618	-0.435721	-1.0815	-1.2346	0.778456	-0.688705	0.750149	1.44087
Nitab4.5_0000483g0120	Nitab4.5_0000483g0120		-0.829384	-0.206861	0.312302	-1.18257	-0.431328	-0.976942	-0.00867627	1.42711	1.89635
Nitab4.5_0000486g0030	Nitab4.5_0000486g0030		0.697095	0.0744948	-0.285706	-0.940308	-1.17425	-0.722137	-0.771739	1.85419	1.26837
Nitab4.5_0000486g0110	Nitab4.5_0000486g0110		-2.57451	-0.0756686	0.596623	0.257683	-0.364702	0.538198	0.0573785	1.1654	0.399596
Nitab4.5_0000486g0130	Nitab4.5_0000486g0130		-1.49482	0.535079	0.237368	-0.211701	-0.611504	-0.113948	-1.25839	1.73325	1.18466
Nitab4.5_0000486g0190	Nitab4.5_0000486g0190		0.091503	-0.75403	-1.18057	-1.514	0.952656	-0.497163	0.658115	0.559303	1.68418
Nitab4.5_0000486g0210	Nitab4.5_0000486g0210		-1.8855	-1.55726	0.345228	0.278278	-0.354971	0.520689	0.712962	0.838269	1.10231
Nitab4.5_0000486g0230	Nitab4.5_0000486g0230		1.21737	0.495061	0.0345932	-1.38871	-1.18201	-0.969184	-0.493278	0.869088	1.41707
Nitab4.5_0000487g0060	Nitab4.5_0000487g0060		-0.0839983	-0.924849	-0.423277	-0.538016	0.26778	-0.00167932	-0.595393	-0.366707	2.66614
Nitab4.5_0000489g0040	Nitab4.5_0000489g0040		-1.74151	-1.28219	0.800487	-0.116866	-0.025446	0.666354	-0.661513	1.17826	1.18242
Nitab4.5_0000489g0090	Nitab4.5_0000489g0090		1.26029	0.262844	0.470243	-0.766223	-1.34647	-0.677291	-1.05439	0.0776065	1.77339
Nitab4.5_0000489g0120	Nitab4.5_0000489g0120		1.46197	1.32317	-0.3815	-0.712664	-1.09201	-0.961012	-0.882977	-0.0050679	1.25008
Nitab4.5_0000490g0010	Nitab4.5_0000490g0010		-0.822234	-0.183836	-0.188704	-0.776631	0.106699	-1.38915	0.0840573	1.00209	2.16771
Nitab4.5_0000490g0060	Nitab4.5_0000490g0060		-2.6198	0.0312602	0.59356	0.452489	-0.0852049	0.0789107	-0.065802	1.16601	0.44857
Nitab4.5_0000491g0120	Nitab4.5_0000491g0120		-1.82407	0.263078	-0.304253	-0.848862	-0.327319	-0.056867	0.0948188	1.21836	1.78512
Nitab4.5_0000492g0100	Nitab4.5_0000492g0100		-2.14406	-1.03819	0.145692	0.425133	-0.172551	0.646182	-0.163629	1.17089	1.13053
Nitab4.5_0000492g0190	Nitab4.5_0000492g0190		-2.43768	-0.602109	0.379551	0.478269	0.258535	-0.0751894	-0.104306	0.933386	1.16954
Nitab4.5_0000494g0010	Nitab4.5_0000494g0010		-1.86112	-0.384565	-0.345343	0.572578	-0.638479	0.532708	-0.537091	1.78893	0.872379
Nitab4.5_0000495g0150	Nitab4.5_0000495g0150		-0.762933	-0.310022	-1.21153	0.708352	-0.372953	-0.796435	-0.420527	2.02466	1.14138
Nitab4.5_0000495g0170	Nitab4.5_0000495g0170		0.97356	0.259357	0.0911857	-1.45806	-0.791294	-1.07776	-0.505337	1.82937	0.678978
Nitab4.5_0000496g0020	Nitab4.5_0000496g0020		-1.46935	0.414264	-1.05802	-0.607246	0.0567877	-0.33249	0.47075	0.352372	2.17294
Nitab4.5_0000496g0030	Nitab4.5_0000496g0030		-1.21432	-1.63162	0.156444	0.24939	-0.269046	-0.294347	0.0141155	1.76775	1.22164
Nitab4.5_0000496g0090	Nitab4.5_0000496g0090		-0.0826137	0.555147	-0.51901	-0.891183	-0.440092	-0.98628	-0.794898	0.933826	2.2251
Nitab4.5_0000496g0100	Nitab4.5_0000496g0100		-0.318786	-0.621818	-0.181356	-0.264759	-1.22805	-0.923273	0.0901684	1.94321	1.50466
Nitab4.5_0000496g0270	Nitab4.5_0000496g0270		-2.24206	-0.540915	0.091153	0.109471	0.153495	0.324758	-0.39567	0.896112	1.60365
Nitab4.5_0000499g0010	Nitab4.5_0000499g0010		-2.20695	-0.0812481	1.05044	-0.739541	0.000192494	-0.0976708	0.61447	0.0163478	1.44396
Nitab4.5_0000499g0090	Nitab4.5_0000499g0090		-1.26474	-0.533779	-0.12325	0.0588515	-0.681542	-1.17741	0.603432	1.65813	1.46032
Nitab4.5_0000499g0110	Nitab4.5_0000499g0110		-1.04303	-1.36368	-0.244735	0.579519	-0.516437	0.226315	-0.735264	1.5212	1.57612
Nitab4.5_0000499g0150	Nitab4.5_0000499g0150		-2.50492	0.152558	-0.0108233	0.277142	-0.504549	0.0440462	0.638574	1.21921	0.688771
Nitab4.5_0000500g0010	Nitab4.5_0000500g0010		1.30621	0.961716	0.564486	-1.3567	-0.665682	-0.925606	-1.12694	-0.0374826	1.28
Nitab4.5_0000500g0200	Nitab4.5_0000500g0200		-0.755296	0.225587	-0.777328	-0.192267	-0.804334	-1.41134	0.670422	1.60729	1.43727
Nitab4.5_0000500g0300	Nitab4.5_0000500g0300		-2.20734	-0.489564	0.0864653	0.196178	0.166036	0.58822	-0.729877	1.39491	0.994964
Nitab4.5_0000501g0040	Nitab4.5_0000501g0040		1.57831	-0.307833	0.0028829	-0.543273	-1.29409	-1.05335	-0.742258	1.1794	1.18021
Nitab4.5_0000502g0190	Nitab4.5_0000502g0190		-0.278419	-0.202826	-0.39703	-0.783984	-0.962483	-1.21809	0.848117	0.999619	1.9951
Nitab4.5_0000502g0240	Nitab4.5_0000502g0240		-0.932247	0.579597	0.914134	0.3906	-2.08298	0.163879	-0.781434	0.485697	1.26276
Nitab4.5_0000505g0030	Nitab4.5_0000505g0030		-1.69319	-1.1548	-0.249855	0.124912	-0.18829	0.387017	0.219025	2.05985	0.495322
Nitab4.5_0000505g0120	Nitab4.5_0000505g0120		1.43079	0.373354	0.521128	-0.947473	-1.20193	-0.431047	-1.5428	0.806464	0.99152
Nitab4.5_0000506g0270	Nitab4.5_0000506g0270		0.33984	0.788899	-0.596133	-1.10662	0.489615	-2.05582	0.145127	0.67756	1.31753
Nitab4.5_0000507g0020	Nitab4.5_0000507g0020		0.100305	-0.832402	-0.128069	0.408829	-1.78069	0.0777764	-0.339695	2.17199	0.32196
Nitab4.5_0000507g0030	Nitab4.5_0000507g0030		0.571569	-0.987429	-0.262441	-0.989134	-3.873e-05	-1.36524	-0.0598802	1.51915	1.57345
Nitab4.5_0000508g0010	Nitab4.5_0000508g0010		-1.97331	0.0948177	0.521935	0.717684	-1.04699	0.540709	-0.625408	1.57898	0.191574
Nitab4.5_0000508g0020	Nitab4.5_0000508g0020		-1.74238	-0.267192	0.866266	-1.39847	0.0417705	0.131809	0.508865	0.16156	1.69777
Nitab4.5_0000508g0090	Nitab4.5_0000508g0090		-0.465402	-0.431332	-0.691225	-1.23411	-0.397436	-0.465402	0.242635	2.06646	1.3758
Nitab4.5_0000508g0210	Nitab4.5_0000508g0210		0.759871	0.674439	-1.22376	-0.742135	-1.44262	-0.530854	-0.0468574	1.66201	0.889908
Nitab4.5_0000508g0250	Nitab4.5_0000508g0250		0.714399	1.09737	-1.82092	-0.748775	-1.21184	-0.266502	0.860067	0.385831	0.990371
Nitab4.5_0000511g0020	Nitab4.5_0000511g0020		-2.2866	0.77664	0.202831	-0.777763	0.423849	0.45225	-0.288535	0.065371	1.43196
Nitab4.5_0000511g0130	Nitab4.5_0000511g0130		-0.916214	-0.278224	0.0295434	-0.787081	-1.42019	-0.101674	0.244589	1.33036	1.8989
Nitab4.5_0000512g0060	Nitab4.5_0000512g0060		1.04019	-0.0222807	-1.23458	-1.37738	-0.799292	-0.296248	-0.0492983	1.27914	1.45976
Nitab4.5_0000514g0140	Nitab4.5_0000514g0140		0.0562002	0.136512	-0.526145	-1.09521	0.647865	-2.01964	0.430014	1.25183	1.11858
Nitab4.5_0000517g0100	Nitab4.5_0000517g0100		-1.87401	-0.190944	0.300547	-0.606588	0.489576	-0.756049	0.576279	0.101686	1.9595
Nitab4.5_0000518g0030	Nitab4.5_0000518g0030		-2.21097	1.52447	-0.0701521	0.694234	-0.190465	-0.013618	-0.817903	0.602669	0.481733
Nitab4.5_0000518g0090	Nitab4.5_0000518g0090		1.03451	0.813235	-0.331078	-1.59823	-0.629928	-0.338681	-0.687	-0.15906	1.89623
Nitab4.5_0000519g0110	Nitab4.5_0000519g0110		1.24776	-0.0917433	-1.21631	-0.484268	-0.778065	-1.22815	0.155825	1.79533	0.599626
Nitab4.5_0000519g0130	Nitab4.5_0000519g0130		-1.52981	-0.857871	-0.11084	0.391849	-1.23163	0.336193	0.176798	1.64233	1.18298
Nitab4.5_0000519g0140	Nitab4.5_0000519g0140		-0.378783	1.12534	-0.938323	-0.903607	0.941127	-1.06338	-1.09093	1.04971	1.25884
Nitab4.5_0000519g0190	Nitab4.5_0000519g0190		-1.02379	1.66322	-0.631015	-0.646977	-0.872016	-1.10645	0.626127	0.923879	1.06703
Nitab4.5_0000519g0300	Nitab4.5_0000519g0300		-1.32404	0.516396	0.206987	-0.717826	-0.658207	-1.0158	0.10659	0.817854	2.06804
Nitab4.5_0000524g0010	Nitab4.5_0000524g0010		-1.62503	-0.637176	-0.818592	0.730517	-0.121246	-0.141952	-0.225433	0.856371	1.98254
Nitab4.5_0000525g0140	Nitab4.5_0000525g0140		1.94051	0.359084	-0.782772	-0.814399	-0.621285	-1.38789	-0.270345	1.10521	0.471887
Nitab4.5_0000525g0230	Nitab4.5_0000525g0230		-1.58523	-0.882866	-0.545288	-0.0640457	0.0874146	0.565992	0.409405	2.20756	-0.192949
Nitab4.5_0000525g0240	Nitab4.5_0000525g0240		-1.8374	-0.8859	0.0730381	0.489745	-0.31668	0.067449	0.33254	2.09244	-0.0152239
Nitab4.5_0000525g0250	Nitab4.5_0000525g0250		1.31235	0.20767	-0.943907	-1.11436	-0.743017	-1.22611	0.105621	0.926026	1.47573
Nitab4.5_0000526g0010	Nitab4.5_0000526g0010		1.09531	0.530626	-0.0218313	-0.87474	-1.97239	-0.89055	0.343939	1.31314	0.476499
Nitab4.5_0000526g0050	Nitab4.5_0000526g0050		-0.744803	0.429085	0.266007	0.266007	-1.57536	0.490944	-1.512	0.817066	1.56305
Nitab4.5_0000527g0170	Nitab4.5_0000527g0170		1.34509	-0.0660306	-1.04084	-1.21054	-1.28113	-0.267448	0.134993	1.36661	1.01929
Nitab4.5_0000529g0120	Nitab4.5_0000529g0120		0.437702	1.361	-0.0784741	-0.856065	-1.10462	-1.22889	-0.826819	1.43698	0.859184
Nitab4.5_0000532g0070	Nitab4.5_0000532g0070		1.2522	0.523126	-0.0389877	-0.991432	-0.944638	-1.26839	-0.857106	0.820009	1.50522
Nitab4.5_0000533g0090	Nitab4.5_0000533g0090		-0.598455	-1.40513	0.00303317	-0.650253	-0.335029	-0.904469	0.924023	1.6579	1.30838
Nitab4.5_0000533g0140	Nitab4.5_0000533g0140		-1.6383	-0.658424	0.00384594	1.92302	-0.926479	-0.322701	0.11481	0.948825	0.555411
Nitab4.5_0000534g0010	Nitab4.5_0000534g0010		-0.854283	-0.444468	-0.708306	-0.316544	0.344438	-0.398485	-0.844446	0.808149	2.41395
Nitab4.5_0000534g0050	Nitab4.5_0000534g0050		-0.183709	1.69848	-1.07808	-1.15499	-1.18093	-0.20452	0.0782848	0.798961	1.2265
Nitab4.5_0000535g0030	Nitab4.5_0000535g0030		-2.18337	-0.000388468	-0.662478	0.61288	0.285585	-0.600696	0.456683	1.58425	0.507537
Nitab4.5_0000537g0100	Nitab4.5_0000537g0100		-0.821814	-0.540866	0.0108854	-0.679758	-1.09597	-0.661059	0.878064	0.775109	2.13541
Nitab4.5_0000537g0130	Nitab4.5_0000537g0130		-0.809189	0.873262	-1.31054	-0.770072	-0.424455	-0.365744	0.286598	2.18216	0.337977
Nitab4.5_0000539g0020	Nitab4.5_0000539g0020		1.03198	0.421231	-0.842454	-0.925203	-1.33998	-0.814568	-0.191442	1.61057	1.04986
Nitab4.5_0000539g0070	Nitab4.5_0000539g0070		0.877417	0.0339801	-1.09726	-0.751158	-1.56701	-0.31123	0.0611417	1.61376	1.14036
Nitab4.5_0000540g0030	Nitab4.5_0000540g0030		-0.0931447	-0.772265	-0.264008	-1.02495	0.155521	-1.38812	1.41778	1.81366	0.155521
Nitab4.5_0000540g0220	Nitab4.5_0000540g0220		-1.27189	-1.25578	0.554507	-0.119933	-0.633026	0.393743	-0.0914394	2.20738	0.216433
Nitab4.5_0000540g0230	Nitab4.5_0000540g0230		0.178357	0.040126	-0.533703	-0.606433	-1.65308	0.116353	-0.0548811	2.35356	0.159708
Nitab4.5_0000540g0310	Nitab4.5_0000540g0310		-1.1042	-0.937734	0.00833378	-0.902919	0.167949	-0.54026	0.541831	2.29021	0.476788
Nitab4.5_0000543g0060	Nitab4.5_0000543g0060		-1.43652	0.445753	-0.146579	0.0676451	-1.09874	-0.127667	-0.80911	1.63091	1.47431
Nitab4.5_0000544g0050	Nitab4.5_0000544g0050		1.65009	0.757642	-1.10083	-1.15685	-0.334166	-0.268144	-1.16825	0.428366	1.19214
Nitab4.5_0000551g0090	Nitab4.5_0000551g0090		0.0838546	0.632598	-0.250337	-1.02172	-1.05749	-1.41402	0.0818571	1.58332	1.36193
Nitab4.5_0000551g0150	Nitab4.5_0000551g0150		-1.78058	-0.649451	-0.717593	-0.37333	-0.294591	0.886262	0.900175	1.72598	0.303124
Nitab4.5_0000551g0280	Nitab4.5_0000551g0280		-0.423429	-1.30377	-0.273923	-0.417808	-1.44781	0.368074	0.929974	0.796638	1.77205
Nitab4.5_0000553g0120	Nitab4.5_0000553g0120		0.70272	0.785617	-0.416384	-1.19581	0.0238984	-0.919283	-0.614616	-0.548266	2.18212
Nitab4.5_0000555g0020	Nitab4.5_0000555g0020		-2.03818	-0.353647	-0.0930135	-0.593179	-0.577366	0.483017	1.38588	1.26549	0.521004
Nitab4.5_0000555g0130	Nitab4.5_0000555g0130		0.860565	-0.388483	-0.417734	-1.44014	-1.16479	-0.0126947	-0.380802	1.36179	1.58228
Nitab4.5_0000556g0240	Nitab4.5_0000556g0240		1.36078	0.863094	-0.195882	-0.964138	-0.886931	-0.990942	-0.829939	-0.0798804	1.72384
Nitab4.5_0000559g0210	Nitab4.5_0000559g0210		-2.10515	1.05727	-0.31439	0.149874	-0.483496	-0.64813	0.163045	1.45824	0.722734
Nitab4.5_0000559g0350	Nitab4.5_0000559g0350		1.28799	0.248501	-0.612673	-1.32114	-1.08349	-0.960033	-0.00813791	1.04546	1.40352
Nitab4.5_0000559g0390	Nitab4.5_0000559g0390		0.792363	0.306658	-0.73865	-1.30105	-0.851872	-1.24107	0.33955	1.46863	1.22543
Nitab4.5_0000559g0430	Nitab4.5_0000559g0430		1.29005	-0.217794	-1.32393	-0.905544	-1.20691	-0.406605	0.895619	0.421112	1.454
Nitab4.5_0000559g0440	Nitab4.5_0000559g0440		-1.71523	0.468387	0.62701	0.0403446	-1.36367	-0.502454	0.62701	1.71086	0.107732
Nitab4.5_0000561g0010	Nitab4.5_0000561g0010		-1.05907	-0.334337	-0.00282901	-0.119175	-0.574442	-0.588609	-0.727401	1.09183	2.31403
Nitab4.5_0000561g0030	Nitab4.5_0000561g0030		0.803467	1.14497	-0.976568	-0.677187	-1.75797	-0.59343	-0.0247494	0.936498	1.14497
Nitab4.5_0000564g0060	Nitab4.5_0000564g0060		1.02522	0.691175	-0.182941	-1.39879	-0.911041	-0.841446	-0.756511	0.661784	1.71255
Nitab4.5_0000564g0080	Nitab4.5_0000564g0080		1.60129	0.495655	-0.39183	0.163536	-1.59192	0.129024	-1.54259	0.102976	1.03387
Nitab4.5_0000564g0160	Nitab4.5_0000564g0160		1.68706	0.00560102	-0.192886	-1.57953	-0.708876	0.272958	-1.17699	0.509596	1.18307
Nitab4.5_0000565g0070	Nitab4.5_0000565g0070		-0.306158	-0.852439	-0.295043	0.24946	-0.286729	-1.30479	-0.579864	1.36206	2.0135
Nitab4.5_0000565g0110	Nitab4.5_0000565g0110		1.83756	-0.26126	-0.156679	-0.861208	-0.64986	-1.01642	-0.740227	0.189941	1.65815
Nitab4.5_0000565g0160	Nitab4.5_0000565g0160		1.95406	0.19076	-0.0829782	-0.927363	-0.5213	-0.575638	-0.700086	-0.886443	1.54899
Nitab4.5_0000565g0240	Nitab4.5_0000565g0240		-1.68936	-1.17887	0.30966	0.224755	-0.968	0.400896	1.36748	0.283788	1.24965
Nitab4.5_0000568g0220	Nitab4.5_0000568g0220		-0.528363	0.338287	-0.849195	-1.47732	1.09572	-0.88479	-0.102257	0.56762	1.8403
Nitab4.5_0000568g0270	Nitab4.5_0000568g0270		0.601449	0.805588	-0.468458	-1.24469	0.0246667	-1.40146	-0.864518	1.63689	0.910529
Nitab4.5_0000569g0110	Nitab4.5_0000569g0110		1.36388	0.304111	0.134362	-1.00881	-1.05169	-0.880118	-0.872849	0.184964	1.82616
Nitab4.5_0000571g0110	Nitab4.5_0000571g0110		-1.92834	-0.862494	0.792022	-0.483232	0.136223	-0.0499467	-0.278751	1.3099	1.36462
Nitab4.5_0000571g0120	Nitab4.5_0000571g0120		0.241061	0.0499092	-1.13401	-0.207292	-0.878469	-1.02784	0.134709	2.35502	0.466909
Nitab4.5_0000572g0020	Nitab4.5_0000572g0020		1.17982	-0.509808	-0.261014	-0.910221	-0.846107	-0.466394	-0.947022	0.743833	2.01691
Nitab4.5_0000573g0030	Nitab4.5_0000573g0030		1.64314	0.624754	-0.164568	-1.48767	-1.33071	-0.532157	-0.408049	0.628751	1.02651
Nitab4.5_0000573g0090	Nitab4.5_0000573g0090		-2.13911	-0.360411	-0.489037	0.372983	-0.0861248	-0.330585	0.364929	1.56689	1.10047
Nitab4.5_0000573g0120	Nitab4.5_0000573g0120		-1.72021	0.0686719	1.12405	-0.163642	-0.479711	-0.796548	-0.630529	1.53254	1.06539
Nitab4.5_0000575g0020	Nitab4.5_0000575g0020		-0.738532	-1.72121	0.555591	0.130406	-1.20459	-0.315212	1.10623	1.09366	1.09366
Nitab4.5_0000575g0050	Nitab4.5_0000575g0050		-2.02793	-0.764601	-0.592189	0.960884	-0.0207769	0.635354	-0.357403	0.80963	1.35703
Nitab4.5_0000576g0040	Nitab4.5_0000576g0040		1.64981	0.269331	-0.880442	-0.82265	-0.776632	-0.761696	-0.804019	1.63904	0.487257
Nitab4.5_0000577g0080	Nitab4.5_0000577g0080		1.31008	-0.189256	-0.582869	-0.656434	-1.02846	-1.42266	0.209719	1.71242	0.647465
Nitab4.5_0000578g0020	Nitab4.5_0000578g0020		-1.54639	-0.457315	-0.211993	0.486502	-1.20732	0.228675	0.205413	2.09819	0.404231
Nitab4.5_0000578g0070	Nitab4.5_0000578g0070		-0.333718	-0.485059	0.0621713	-0.996866	0.148873	-1.50199	-0.160995	1.55277	1.71481
Nitab4.5_0000578g0200	Nitab4.5_0000578g0200		0.664262	0.400139	0.242503	0.107481	-1.86057	-0.184882	-1.51452	0.728681	1.41691
Nitab4.5_0000581g0020	Nitab4.5_0000581g0020		-1.0823	-0.0201978	-0.870255	0.0439654	-1.03591	-0.214579	-0.101921	2.16797	1.11324
Nitab4.5_0000581g0030	Nitab4.5_0000581g0030		-2.2475	0.0934272	-0.425074	0.688225	-0.451579	0.0934272	0.219725	1.70951	0.319843
Nitab4.5_0000581g0140	Nitab4.5_0000581g0140		1.49835	0.674848	-0.879136	-1.12842	-1.44739	-0.438888	-0.135022	1.26385	0.591811
Nitab4.5_0000582g0050	Nitab4.5_0000582g0050		0.280454	0.154255	-0.0436259	-1.07401	-0.677433	-1.16048	-0.752225	1.55235	1.72072
Nitab4.5_0000582g0060	Nitab4.5_0000582g0060		0.0543772	0.4533	-1.02473	-0.496272	-0.537305	-0.920468	-0.828524	1.31142	1.98821
Nitab4.5_0000582g0200	Nitab4.5_0000582g0200		0.104607	1.5035	-0.918564	-0.242391	-0.462693	-1.92228	0.125923	0.545761	1.26614
Nitab4.5_0000583g0140	Nitab4.5_0000583g0140		0.413216	1.07618	-0.245548	-0.872204	-1.16855	-1.26506	-0.558624	1.57328	1.04731
Nitab4.5_0000588g0350	Nitab4.5_0000588g0350		0.527457	-0.136086	0.0958653	-0.930291	-0.922945	-1.1652	-0.473556	2.16593	0.838821
Nitab4.5_0000589g0020	Nitab4.5_0000589g0020		0.306307	1.53084	-0.925868	-1.02387	-0.396075	-0.317402	-1.28782	0.553558	1.56033
Nitab4.5_0000600g0110	Nitab4.5_0000600g0110		1.2671	-0.173993	-0.213899	-1.0617	-0.564035	-0.746718	-0.918932	0.322409	2.08977
Nitab4.5_0000602g0030	Nitab4.5_0000602g0030		-1.1482	0.374664	-0.273042	-0.600966	-1.20996	-0.765977	0.568035	1.70702	1.34842
Nitab4.5_0000605g0050	Nitab4.5_0000605g0050		-0.239032	-0.472192	-0.591843	0.0545716	1.16563	-0.193049	-1.46033	-0.422388	2.15863
Nitab4.5_0000605g0150	Nitab4.5_0000605g0150		-1.75694	-0.74211	0.348845	0.633469	-0.549385	-0.234795	-0.398181	1.93325	0.765843
Nitab4.5_0000605g0240	Nitab4.5_0000605g0240		-0.716139	-1.5325	0.760882	-0.966051	-0.381589	-0.50201	0.532995	1.48066	1.32375
Nitab4.5_0000605g0250	Nitab4.5_0000605g0250		0.621635	1.61672	0.000405206	-0.588609	-1.46495	-1.52471	0.0218336	0.262685	1.055
Nitab4.5_0000607g0030	Nitab4.5_0000607g0030		-0.949299	-0.0416798	-1.37817	-0.557046	-0.665277	-0.336476	0.972344	1.57373	1.38187
Nitab4.5_0000608g0130	Nitab4.5_0000608g0130		-0.813095	-0.87309	-0.405714	-0.933555	-0.783271	0.871253	0.577528	2.19231	0.167633
Nitab4.5_0000608g0140	Nitab4.5_0000608g0140		1.4761	0.653176	-0.424455	-1.09101	-0.911403	-0.853144	-0.858944	0.409724	1.59996
Nitab4.5_0000610g0140	Nitab4.5_0000610g0140		-0.943711	-0.39131	-0.0945788	0.541259	-0.995994	-0.700195	-0.271213	2.43309	0.422656
Nitab4.5_0000610g0160	Nitab4.5_0000610g0160		-0.848423	-0.81654	-0.0810878	0.957561	-1.51439	0.379539	-0.246553	2.04346	0.126437
Nitab4.5_0000611g0070	Nitab4.5_0000611g0070		-2.03103	-1.23345	0.107946	0.450654	-0.046525	0.738305	-0.234513	1.18913	1.05948
Nitab4.5_0000611g0170	Nitab4.5_0000611g0170		1.41698	-0.13318	0.529178	-1.71909	-1.10888	-0.31271	-0.539219	1.36836	0.49856
Nitab4.5_0000611g0190	Nitab4.5_0000611g0190		-0.387133	0.314134	-0.149267	-0.730732	-0.975121	-0.81515	-0.673422	2.08879	1.3279
Nitab4.5_0000611g0200	Nitab4.5_0000611g0200		0.947455	0.190819	-0.26555	-0.181522	-1.60972	-1.58668	0.129408	1.27384	1.10194
Nitab4.5_0000611g0240	Nitab4.5_0000611g0240		-1.37559	-1.34263	-0.333755	0.941979	-0.641931	0.633735	-0.347032	1.64102	0.824202
Nitab4.5_0000611g0250	Nitab4.5_0000611g0250		-1.18368	-0.765264	-0.738498	-0.771968	-0.805562	0.395775	1.08647	1.30711	1.47562
Nitab4.5_0000612g0020	Nitab4.5_0000612g0020		-0.729887	0.702578	-1.4009	-1.10832	0.169404	-0.681584	0.160876	1.22731	1.66052
Nitab4.5_0000612g0150	Nitab4.5_0000612g0150		-1.09127	-1.19008	-0.217801	0.644079	-1.13288	-0.313363	0.872755	0.56688	1.86169
Nitab4.5_0000613g0080	Nitab4.5_0000613g0080		0.379743	0.13214	-1.05954	-1.32149	-1.11706	0.387571	-0.340443	1.20841	1.73066
Nitab4.5_0000614g0040	Nitab4.5_0000614g0040		-1.59583	1.72928	-0.540369	-1.02344	-0.592234	0.226566	0.106665	1.22089	0.468463
Nitab4.5_0000615g0010	Nitab4.5_0000615g0010		1.45425	0.365947	-1.85842	-0.863867	-0.912899	-0.111271	0.494358	0.249073	1.18282
Nitab4.5_0000616g0070	Nitab4.5_0000616g0070		1.51906	-0.0539993	-0.373456	-1.03996	-0.871616	-0.958385	-0.725154	0.996113	1.50739
Nitab4.5_0000616g0110	Nitab4.5_0000616g0110		1.39725	0.699203	-0.596869	-0.645497	-0.606915	-0.835435	-0.649596	-0.709879	1.94774
Nitab4.5_0000617g0010	Nitab4.5_0000617g0010		0.409675	0.840761	-0.868975	-1.19131	-0.892123	-0.33963	-0.651909	2.04933	0.644181
Nitab4.5_0000617g0210	Nitab4.5_0000617g0210		1.05589	1.1162	-0.340055	-0.858608	-0.454828	-0.402959	-1.7054	0.00588681	1.58388
Nitab4.5_0000618g0060	Nitab4.5_0000618g0060		0.0904404	-1.02625	0.303669	-0.603214	-0.895876	-0.579139	-0.591161	1.12872	2.1728
Nitab4.5_0000618g0090	Nitab4.5_0000618g0090		-0.0219717	-0.0690067	-0.705174	-0.929842	0.51418	0.00804784	-1.14189	-0.11431	2.45997
Nitab4.5_0000618g0100	Nitab4.5_0000618g0100		-1.83866	0.679016	-0.269914	-0.881076	-1.11846	0.627244	0.764815	0.968283	1.06875
Nitab4.5_0000621g0070	Nitab4.5_0000621g0070		-1.92442	0.708422	-0.618191	-0.0798162	-1.16459	0.394823	0.347538	1.31696	1.01927
Nitab4.5_0000621g0140	Nitab4.5_0000621g0140		-1.99015	-1.04559	-0.125943	0.597283	-0.0530638	0.589449	-0.357307	1.54666	0.838666
Nitab4.5_0000621g0150	Nitab4.5_0000621g0150		-0.00492678	-1.30816	-0.443861	-0.0412828	-0.453713	-0.429117	-0.784341	1.53232	1.93308
Nitab4.5_0000622g0070	Nitab4.5_0000622g0070		1.18278	0.213288	-0.904163	-1.14063	-0.811764	-0.393017	-0.797853	1.81155	0.839806
Nitab4.5_0000622g0200	Nitab4.5_0000622g0200		0.176503	0.255724	-1.09664	-1.33239	-0.64957	-0.364275	-0.0957216	2.07135	1.03502
Nitab4.5_0000624g0040	Nitab4.5_0000624g0040		0.809796	-0.0106214	-0.751093	-1.39712	-0.159409	-1.09845	-0.375892	1.4355	1.54729
Nitab4.5_0000625g0120	Nitab4.5_0000625g0120		-1.06833	0.691144	-0.570909	0.541485	-2.07313	0.0716528	0.983188	0.224062	1.20083
Nitab4.5_0000628g0080	Nitab4.5_0000628g0080		-0.213889	0.628101	0.240398	-0.672396	-2.09001	-0.672396	0.832737	1.53935	0.408102
Nitab4.5_0000629g0010	Nitab4.5_0000629g0010		1.41796	0.310194	-0.0469706	-1.03987	-0.851168	-1.2112	-0.859699	0.767429	1.51332
Nitab4.5_0000629g0030	Nitab4.5_0000629g0030		0.808356	0.345974	0.103881	-1.51929	-0.949081	-0.600681	0.470384	-0.657659	1.99812
Nitab4.5_0000630g0010	Nitab4.5_0000630g0010		0.0643197	-0.901012	-0.577008	0.233825	-0.291873	-1.35751	-0.498347	1.86822	1.45938
Nitab4.5_0000630g0050	Nitab4.5_0000630g0050		-0.372469	0.669832	-0.988648	-0.48407	-0.31175	-1.40032	-0.289785	1.51284	1.66436
Nitab4.5_0000630g0110	Nitab4.5_0000630g0110		-1.64306	1.08807	0.640049	0.114477	-0.990307	-1.30922	0.114477	0.907049	1.07846
Nitab4.5_0000632g0140	Nitab4.5_0000632g0140		-1.14984	1.40986	-1.07123	-0.439141	-1.03247	-0.592927	0.656973	1.2493	0.969468
Nitab4.5_0000633g0160	Nitab4.5_0000633g0160		-2.13195	-0.0737528	0.481995	0.00235216	-0.217433	-0.685949	-0.0846961	1.45846	1.25098
Nitab4.5_0000634g0020	Nitab4.5_0000634g0020		0.988502	-0.725179	-0.0628015	-0.762141	-0.896223	0.229834	-1.41676	0.79725	1.84752
Nitab4.5_0000635g0070	Nitab4.5_0000635g0070		0.131198	-0.246608	-1.82018	0.189962	0.988094	-1.36357	-0.1716	1.3457	0.94701
Nitab4.5_0000635g0080	Nitab4.5_0000635g0080		0.779427	0.455542	-0.0701125	-1.84995	-0.38697	-0.835881	-0.463241	1.85021	0.520977
Nitab4.5_0000636g0130	Nitab4.5_0000636g0130		0.913989	0.256913	-1.22096	-1.60485	-1.21443	0.241461	0.537664	1.15829	0.931917
Nitab4.5_0000639g0100	Nitab4.5_0000639g0100		0.35267	0.560192	-0.777756	-0.388683	-1.15676	0.103499	-0.803566	2.39393	-0.283528
Nitab4.5_0000639g0190	Nitab4.5_0000639g0190		1.10695	0.0157262	0.543687	-1.2493	-1.31232	-0.0978366	-0.546224	-0.392924	1.93224
Nitab4.5_0000643g0180	Nitab4.5_0000643g0180		-1.97057	0.0314115	-0.546611	-0.967558	-0.0973391	0.808224	0.884407	1.52479	0.333251
Nitab4.5_0000644g0140	Nitab4.5_0000644g0140		-1.65071	0.457993	-1.2851	-0.317021	-0.259542	0.753524	-0.362523	1.32845	1.33493
Nitab4.5_0000645g0030	Nitab4.5_0000645g0030		0.734599	0.604987	-1.04057	-1.50268	-0.533137	0.07755	-0.981803	1.39723	1.24382
Nitab4.5_0000645g0090	Nitab4.5_0000645g0090		0.296037	0.668323	-0.262775	-1.26751	-1.26056	-0.808707	-0.337026	1.57682	1.39539
Nitab4.5_0000650g0110	Nitab4.5_0000650g0110		-0.0595739	1.01115	-0.969001	-0.263554	-0.998443	-1.16544	-0.494233	1.31613	1.62296
Nitab4.5_0000650g0260	Nitab4.5_0000650g0260		1.28889	0.139441	-1.08794	-0.949828	-0.959917	-0.881861	-0.189199	1.40001	1.2404
Nitab4.5_0000651g0020	Nitab4.5_0000651g0020		1.01843	0.220835	-0.499308	-0.694507	-1.43014	-1.08163	-0.211774	1.74906	0.929029
Nitab4.5_0000651g0030	Nitab4.5_0000651g0030		-1.92142	-1.44154	0.450194	0.453257	0.219336	-0.320867	0.285707	1.15691	1.11842
Nitab4.5_0000652g0080	Nitab4.5_0000652g0080		1.42857	0.994203	0.579518	-0.791335	-1.5305	-0.841756	-0.552021	-0.47957	1.19289
Nitab4.5_0000652g0130	Nitab4.5_0000652g0130		1.03034	0.367914	-0.645312	-1.05904	-1.50288	-0.535192	-0.323342	1.16403	1.50348
Nitab4.5_0000654g0040	Nitab4.5_0000654g0040		-0.960163	-1.79279	0.104735	-1.03999	0.223489	0.456642	0.44969	1.41714	1.14125
Nitab4.5_0000654g0120	Nitab4.5_0000654g0120		1.20791	0.46635	-1.64452	-1.06496	-0.956105	0.386005	-0.478587	1.1453	0.938609
Nitab4.5_0000655g0030	Nitab4.5_0000655g0030		1.42489	0.575152	0.980962	-1.10762	-1.47507	-0.597934	-0.840624	-0.0581214	1.09836
Nitab4.5_0000664g0130	Nitab4.5_0000664g0130		-0.272456	1.62812	-1.16116	-0.347438	-0.208518	-1.69742	0.692385	0.199386	1.16711
Nitab4.5_0000664g0270	Nitab4.5_0000664g0270		-1.74635	1.20642	-0.648807	-0.543575	-1.05497	0.256009	0.468448	0.6759	1.38693
Nitab4.5_0000665g0040	Nitab4.5_0000665g0040		-0.656744	0.571742	-0.55961	-1.1543	-1.515	1.00511	0.549666	1.7285	0.0306388
Nitab4.5_0000667g0090	Nitab4.5_0000667g0090		-0.313035	-0.33549	-0.0338289	0.336835	-0.719144	-1.83282	-0.179587	1.6651	1.41196
Nitab4.5_0000668g0030	Nitab4.5_0000668g0030		-0.980519	-0.995429	0.883941	0.771872	-1.46057	-0.606141	0.0956339	0.627957	1.66326
Nitab4.5_0000668g0080	Nitab4.5_0000668g0080		0.462347	0.15015	-0.685732	-0.955044	-0.841538	-0.778246	-0.636531	2.00839	1.2762
Nitab4.5_0000669g0060	Nitab4.5_0000669g0060		-1.97853	-1.00507	0.117914	0.478399	0.197929	0.199034	-0.609478	1.26263	1.33717
Nitab4.5_0000675g0010	Nitab4.5_0000675g0010		0.670789	0.454289	0.306388	-1.93991	-0.568177	0.136962	-0.657915	-0.30484	1.90241
Nitab4.5_0000675g0060	Nitab4.5_0000675g0060		1.39809	0.456748	-0.25925	-0.264497	-1.9206	-0.824938	-0.404376	0.403065	1.41576
Nitab4.5_0000677g0050	Nitab4.5_0000677g0050		0.190233	0.663759	-0.652597	-1.44995	-1.02866	-0.105015	-0.602806	1.26099	1.72405
Nitab4.5_0000678g0120	Nitab4.5_0000678g0120		-2.46064	0.568113	0.396347	-0.838819	0.642351	0.45523	-0.222016	0.847355	0.612078
Nitab4.5_0000679g0040	Nitab4.5_0000679g0040		-0.916023	0.952828	-0.881881	-1.27547	-0.481363	-0.753338	0.848338	0.947455	1.55946
Nitab4.5_0000679g0140	Nitab4.5_0000679g0140		-1.54762	0.492185	-0.0345495	0.233163	-0.507732	-1.12697	-0.471703	1.19321	1.77002
Nitab4.5_0000680g0090	Nitab4.5_0000680g0090		-0.202442	-0.872427	-0.931067	1.03308	-0.376414	-1.37487	-0.00751974	1.86622	0.865437
Nitab4.5_0000681g0030	Nitab4.5_0000681g0030		-1.81637	-1.17513	0.375158	0.583731	-0.599262	-0.271333	0.613158	1.59643	0.693619
Nitab4.5_0000681g0070	Nitab4.5_0000681g0070		1.06963	-0.117168	0.305989	-1.53316	-1.11253	0.190748	-1.06688	0.671142	1.59223
Nitab4.5_0000681g0220	Nitab4.5_0000681g0220		-1.91764	1.13037	-0.928849	-0.328914	-0.147646	-0.529389	0.941328	1.27788	0.502858
Nitab4.5_0000682g0070	Nitab4.5_0000682g0070		-0.717035	1.18852	-0.591687	-0.628951	-1.85776	0.768639	0.759296	1.29012	-0.211145
Nitab4.5_0000691g0010	Nitab4.5_0000691g0010		0.443224	-0.108604	-1.26339	-1.25856	-0.873569	0.634366	0.0734975	2.09093	0.262101
Nitab4.5_0000693g0040	Nitab4.5_0000693g0040		1.35472	0.751298	0.0456515	-0.988136	-1.02254	-0.990253	-1.02693	0.313207	1.56299
Nitab4.5_0000694g0080	Nitab4.5_0000694g0080		1.24053	0.926847	0.419557	-1.04849	-0.859756	-1.23865	-0.80792	-0.171908	1.53979
Nitab4.5_0000694g0090	Nitab4.5_0000694g0090		0.706012	0.465118	-0.686645	-0.0586747	0.438241	-1.2137	-1.64057	0.136844	1.85337
Nitab4.5_0000694g0130	Nitab4.5_0000694g0130		-0.885232	1.01132	-0.259794	-0.270473	-1.14142	-0.770339	0.0668988	-0.0207094	2.26975
Nitab4.5_0000694g0180	Nitab4.5_0000694g0180		-0.440766	0.896873	-0.833181	-0.50971	-1.85881	-0.406671	0.928903	0.896873	1.32648
Nitab4.5_0000697g0020	Nitab4.5_0000697g0020		-1.47858	-0.516311	-0.901771	-0.842378	-0.460534	0.958814	0.693989	1.56355	0.983215
Nitab4.5_0000699g0100	Nitab4.5_0000699g0100		1.61381	0.517721	-0.515637	-1.04486	-0.840367	-0.769935	-1.02576	0.653988	1.41105
Nitab4.5_0000699g0180	Nitab4.5_0000699g0180		1.07207	0.690571	-0.417168	-1.11091	-1.49166	-0.799604	-0.363731	1.35109	1.06934
Nitab4.5_0000703g0110	Nitab4.5_0000703g0110		1.61795	0.944475	-0.24628	-1.01314	-0.329018	-0.819432	-1.07597	-0.549537	1.47094
Nitab4.5_0000704g0020	Nitab4.5_0000704g0020		1.13776	0.327314	-1.1891	-0.962891	-1.29454	-0.302367	-0.31883	1.27434	1.32831
Nitab4.5_0000704g0040	Nitab4.5_0000704g0040		-0.867835	0.313313	0.393059	-1.38065	-1.1433	-0.78064	1.44698	1.14989	0.869177
Nitab4.5_0000704g0100	Nitab4.5_0000704g0100		0.362914	-0.0426346	-0.91594	-1.21022	-1.03935	-0.174997	-0.258994	1.57522	1.70401
Nitab4.5_0000705g0170	Nitab4.5_0000705g0170		1.17044	0.414157	-0.439699	-1.27482	-1.21162	-0.819567	-0.379944	1.523	1.01806
Nitab4.5_0000706g0080	Nitab4.5_0000706g0080		-0.403393	0.81739	-1.32705	-0.753265	-0.897502	0.175308	0.142445	2.23248	0.0135946
Nitab4.5_0000706g0090	Nitab4.5_0000706g0090		0.940954	0.81471	-0.862811	-1.1838	-1.07298	-0.657745	-0.553747	1.50917	1.06625
Nitab4.5_0000706g0170	Nitab4.5_0000706g0170		1.37021	0.408025	-0.0094397	-1.76256	-0.448443	-0.913292	-0.733549	1.2613	0.827749
Nitab4.5_0000707g0070	Nitab4.5_0000707g0070		-1.7716	-1.00872	1.08119	-0.0509647	-0.810409	0.0127028	0.15941	1.4567	0.931692
Nitab4.5_0000707g0080	Nitab4.5_0000707g0080		0.407661	0.601455	-0.260779	-0.581685	-0.0341133	-1.39344	-0.748745	-0.326131	2.33578
Nitab4.5_0000707g0280	Nitab4.5_0000707g0280		1.77105	0.508636	0.165586	-0.991935	-0.375975	-1.50585	-0.978257	0.358469	1.04827
Nitab4.5_0000714g0030	Nitab4.5_0000714g0030		1.52522	0.934235	-0.326634	-0.812343	-0.244312	-0.890746	-1.48343	-0.105385	1.40339
Nitab4.5_0000714g0040	Nitab4.5_0000714g0040		1.22816	0.251377	0.0394253	-1.07474	-0.928149	-0.778877	-0.705722	-0.103887	2.07241
Nitab4.5_0000714g0110	Nitab4.5_0000714g0110		-1.52277	-1.19238	0.0856839	0.0493924	-0.4828	0.367535	-0.31411	1.86134	1.14812
Nitab4.5_0000715g0010	Nitab4.5_0000715g0010		1.03399	0.365998	-0.610636	-1.13746	-1.48784	-0.585476	-0.123223	1.67294	0.871707
Nitab4.5_0000715g0110	Nitab4.5_0000715g0110		0.227363	0.077	0.28239	-1.20465	-1.20465	-0.657859	-0.683745	1.41767	1.74648
Nitab4.5_0000715g0150	Nitab4.5_0000715g0150		-0.660265	-1.41287	-0.177147	-0.506647	-0.863338	-0.0722597	0.756881	2.03674	0.8989
Nitab4.5_0000716g0150	Nitab4.5_0000716g0150		0.428198	-1.05992	-0.541907	-1.36302	0.697568	-0.759997	2.02194	-0.0451465	0.622293
Nitab4.5_0000716g0200	Nitab4.5_0000716g0200		0.957945	-1.25605	-1.63312	-1.1341	0.616878	0.649458	0.518359	0.0656949	1.21494
Nitab4.5_0000716g0220	Nitab4.5_0000716g0220		1.35374	0.834421	0.567578	-0.914406	-1.35351	-0.976466	-0.810183	-0.0673454	1.36617
Nitab4.5_0000717g0010	Nitab4.5_0000717g0010		0.649142	0.668482	-0.777745	-1.46093	-1.20489	-0.799439	0.94378	1.46387	0.517729
Nitab4.5_0000717g0030	Nitab4.5_0000717g0030		0.495802	0.808877	-1.08273	-1.20617	-1.14813	-0.635603	0.0981561	1.03736	1.63243
Nitab4.5_0000717g0060	Nitab4.5_0000717g0060		-1.67804	-0.377518	0.419755	0.181041	-0.0201191	-0.516036	-0.935866	1.91456	1.01223
Nitab4.5_0000718g0060	Nitab4.5_0000718g0060		0.818762	1.01692	-0.231963	-1.06647	-1.01818	-1.4041	-0.39286	0.722179	1.55572
Nitab4.5_0000718g0110	Nitab4.5_0000718g0110		0.987125	1.42305	0.00894765	-1.12689	-0.241831	-0.991636	-1.25449	-0.238839	1.43455
Nitab4.5_0000718g0180	Nitab4.5_0000718g0180		-1.48209	-0.028984	1.1471	-0.661428	-0.601755	-0.542537	-0.572089	1.76256	0.979232
Nitab4.5_0000718g0330	Nitab4.5_0000718g0330		-2.20178	1.00117	-0.37705	0.937893	-0.282807	1.11091	-0.72575	0.535936	0.00147739
Nitab4.5_0000721g0030	Nitab4.5_0000721g0030		-2.42136	-0.0119937	0.806442	0.2962	0.0273286	0.203681	-0.774534	0.948399	0.925839
Nitab4.5_0000721g0060	Nitab4.5_0000721g0060		1.04967	-0.368096	-0.0315002	-1.01414	-1.34243	-0.782689	-0.238322	1.88437	0.843136
Nitab4.5_0000721g0190	Nitab4.5_0000721g0190		1.8811	0.611998	-0.457405	-1.20541	-0.969269	-0.697834	-0.729073	0.436056	1.12984
Nitab4.5_0000723g0050	Nitab4.5_0000723g0050		-1.65767	-1.3491	0.25357	0.731559	-0.393501	-0.0889016	-0.14551	1.58803	1.06152
Nitab4.5_0000723g0220	Nitab4.5_0000723g0220		1.41937	0.611487	0.566536	-1.35432	-1.14543	-0.51338	-0.920861	-0.0865345	1.42312
Nitab4.5_0000725g0120	Nitab4.5_0000725g0120		-0.570633	-0.744129	0.0173662	-0.56693	-1.29573	-0.491104	0.444105	2.12267	1.08438
Nitab4.5_0000733g0030	Nitab4.5_0000733g0030		1.27416	0.610352	0.253511	-1.00704	-1.33064	-0.619508	-0.832345	-0.100155	1.75167
Nitab4.5_0000733g0100	Nitab4.5_0000733g0100		-1.15045	2.32443	-0.539728	-0.505503	-0.661378	-0.175436	1.05852	0.0204083	-0.370875
Nitab4.5_0000733g0110	Nitab4.5_0000733g0110		0.647228	-0.79405	0.0992515	-0.835097	-1.05789	-0.897996	-0.378208	1.63056	1.5862
Nitab4.5_0000737g0120	Nitab4.5_0000737g0120		1.09792	-1.08247	-0.0168495	-1.2742	-1.03155	-0.469454	0.052151	1.3773	1.34714
Nitab4.5_0000742g0010	Nitab4.5_0000742g0010		0.3083	0.763432	0.0049103	-0.939662	-0.587435	-1.74675	-0.535196	1.25784	1.47456
Nitab4.5_0000745g0150	Nitab4.5_0000745g0150		-0.159828	1.05169	-1.49767	-0.913411	-0.593645	-0.46708	-0.118795	0.817966	1.88077
Nitab4.5_0000749g0020	Nitab4.5_0000749g0020		0.920884	1.43709	0.397062	-0.651745	-1.24279	-1.06802	-1.28768	0.894588	0.600604
Nitab4.5_0000749g0090	Nitab4.5_0000749g0090		1.36705	0.127577	-0.270051	-1.23437	-1.25087	-0.304147	-0.858551	0.905377	1.51799
Nitab4.5_0000753g0150	Nitab4.5_0000753g0150		1.36685	0.539479	0.000343752	-1.21276	-1.02714	-0.897385	-0.596184	0.0515579	1.77524
Nitab4.5_0000754g0020	Nitab4.5_0000754g0020		-1.24665	0.254626	-0.132536	-0.62336	-1.16459	-0.797671	0.811732	1.69716	1.20128
Nitab4.5_0000754g0090	Nitab4.5_0000754g0090		-2.38496	-0.083982	0.922256	-0.0372345	-0.544779	0.159718	-0.0488872	0.793966	1.2239
Nitab4.5_0000754g0150	Nitab4.5_0000754g0150		-1.41923	-1.48691	0.837425	-0.485141	-0.205905	0.100479	-0.00901455	1.67012	0.998174
Nitab4.5_0000754g0250	Nitab4.5_0000754g0250		0.16148	1.24244	-0.833155	-1.12147	-0.715692	-1.16203	-0.221509	1.15803	1.49191
Nitab4.5_0000754g0290	Nitab4.5_0000754g0290		-0.992423	-1.63176	0.0195364	0.228073	0.55361	-0.855615	-0.188935	1.67302	1.19449
Nitab4.5_0000755g0100	Nitab4.5_0000755g0100		-1.86726	-0.745386	-0.3903	0.104649	0.13161	0.0430479	0.169848	2.13872	0.415069
Nitab4.5_0000758g0020	Nitab4.5_0000758g0020		0.447518	0.712559	-1.03794	-1.60174	0.271802	-0.760976	-0.388005	0.447518	1.90927
Nitab4.5_0000759g0180	Nitab4.5_0000759g0180		-1.10213	0.532831	-1.51792	0.282991	-0.464849	-0.482832	-0.18964	1.07981	1.86174
Nitab4.5_0000759g0280	Nitab4.5_0000759g0280		-0.768254	-0.689752	-1.24536	-0.320049	-0.89082	0.082383	0.656773	1.52268	1.6524
Nitab4.5_0000760g0050	Nitab4.5_0000760g0050		1.18246	-0.20965	-0.130405	-1.4753	-1.1509	-0.440039	-0.420622	1.02846	1.61599
Nitab4.5_0000760g0060	Nitab4.5_0000760g0060		0.219892	-0.389473	-0.63624	-1.02448	-1.12262	-0.104115	-0.384789	1.76166	1.68017
Nitab4.5_0000763g0030	Nitab4.5_0000763g0030		1.57684	0.434793	-0.705544	-0.971249	-1.31847	-0.52073	-0.686206	1.13832	1.05225
Nitab4.5_0000772g0040	Nitab4.5_0000772g0040		-1.50711	0.418357	0.0516831	-0.394883	-0.621315	-0.852413	-0.276888	1.85709	1.32548
Nitab4.5_0000772g0060	Nitab4.5_0000772g0060		0.811228	-0.657729	0.252554	-1.22689	-0.893841	-0.826589	-0.49588	1.52072	1.51643
Nitab4.5_0000775g0010	Nitab4.5_0000775g0010		-0.357085	0.584582	-0.826498	-0.313576	-0.549109	-0.60704	-1.06289	2.28902	0.8426
Nitab4.5_0000775g0100	Nitab4.5_0000775g0100		-0.421258	-0.227109	-1.09224	-0.160399	-1.30632	-0.224671	0.232234	2.1576	1.04216
Nitab4.5_0000777g0020	Nitab4.5_0000777g0020		1.33822	0.156618	-0.512597	-1.11941	-1.39118	-0.134563	-0.796819	1.06369	1.39605
Nitab4.5_0000777g0030	Nitab4.5_0000777g0030		-1.63874	-0.394247	0.414472	0.101911	-1.29368	-0.314761	0.270315	1.25937	1.59536
Nitab4.5_0000779g0030	Nitab4.5_0000779g0030		-1.01214	0.526951	-0.655827	0.275925	-0.699406	-1.1266	-0.356062	0.947433	2.09973
Nitab4.5_0000782g0060	Nitab4.5_0000782g0060		-2.39082	0.152633	-0.16411	-0.293544	0.0786279	0.209206	-0.0767693	1.19383	1.29094
Nitab4.5_0000783g0250	Nitab4.5_0000783g0250		0.195874	-0.372973	-0.583228	-0.630669	-1.85712	0.271051	0.163449	0.869539	1.94408
Nitab4.5_0000784g0120	Nitab4.5_0000784g0120		0.5552	0.771286	-0.765811	-1.3895	-1.58389	-0.356191	0.602341	0.741014	1.42555
Nitab4.5_0000785g0030	Nitab4.5_0000785g0030		1.90583	0.275966	-0.975039	-1.339	-1.23035	-0.0679233	0.0181415	0.832579	0.579785
Nitab4.5_0000786g0010	Nitab4.5_0000786g0010		1.38472	0.109444	-0.7962	-0.881618	-1.63721	0.544212	-0.746152	0.811176	1.21163
Nitab4.5_0000786g0060	Nitab4.5_0000786g0060		-1.9503	-0.901647	0.106945	-0.107425	-0.309171	-0.350345	1.06907	1.13397	1.30892
Nitab4.5_0000786g0140	Nitab4.5_0000786g0140		0.691465	-0.287614	-0.430691	-0.768116	-1.55414	0.515929	-0.993222	1.38688	1.43951
Nitab4.5_0000786g0160	Nitab4.5_0000786g0160		1.5313	1.52091	-0.245406	-1.53544	-0.962521	-0.129705	-0.688491	-0.179574	0.688932
Nitab4.5_0000786g0200	Nitab4.5_0000786g0200		1.32285	-0.44753	-0.694224	-1.26499	-0.910806	-0.138359	-0.594608	1.21337	1.5143
Nitab4.5_0000786g0210	Nitab4.5_0000786g0210		1.34539	-0.633087	-0.601272	-1.2255	-0.851672	-0.22972	-0.554326	1.20396	1.54624
Nitab4.5_0000786g0230	Nitab4.5_0000786g0230		1.49643	-0.532267	-0.410005	-1.04103	-0.815704	-0.809538	-0.525174	1.04356	1.59373
Nitab4.5_0000786g0240	Nitab4.5_0000786g0240		1.3289	-0.780179	-0.402523	-1.09106	-0.798963	-0.66644	-0.416096	1.30568	1.52068
Nitab4.5_0000787g0040	Nitab4.5_0000787g0040		-0.0913296	0.732297	-0.7166	-2.1543	-0.61301	0.291894	1.01063	0.208052	1.33238
Nitab4.5_0000787g0190	Nitab4.5_0000787g0190		1.27053	0.079782	-0.26032	-1.29591	-1.17803	0.474101	-1.21459	0.682828	1.4416
Nitab4.5_0000794g0060	Nitab4.5_0000794g0060		1.61614	0.25253	-0.712907	-0.774119	-0.728095	-1.23202	-0.682757	0.860338	1.40089
Nitab4.5_0000794g0160	Nitab4.5_0000794g0160		-1.7575	-0.651484	0.298709	1.19356	-0.65738	-0.314326	-0.33098	1.76909	0.4503
Nitab4.5_0000795g0080	Nitab4.5_0000795g0080		-1.64788	-0.706965	0.204428	-0.00264144	-0.518188	0.130382	-0.405326	2.1634	0.782789
Nitab4.5_0000797g0050	Nitab4.5_0000797g0050		-1.99427	-1.10257	0.714806	-0.143142	-0.572221	0.373972	0.506386	1.32581	0.891231
Nitab4.5_0000798g0050	Nitab4.5_0000798g0050		2.07843	-0.153524	-0.144187	-1.00253	-1.15251	-0.515978	-0.693927	0.40495	1.17927
Nitab4.5_0000798g0060	Nitab4.5_0000798g0060		-0.360252	-0.296867	0.236222	-0.42425	-1.37705	-1.28122	1.56117	1.5564	0.385851
Nitab4.5_0000798g0070	Nitab4.5_0000798g0070		-1.27754	0.343548	-0.124535	-0.734253	-0.663823	-0.327064	-0.530341	2.09003	1.22397
Nitab4.5_0000799g0050	Nitab4.5_0000799g0050		0.907472	0.934301	-0.942545	-1.77264	-0.329764	0.180652	-0.872309	0.411033	1.4838
Nitab4.5_0000804g0060	Nitab4.5_0000804g0060		0.718147	0.919597	-0.721159	-1.50421	0.2358	-0.41708	-1.41828	0.759722	1.42746
Nitab4.5_0000809g0010	Nitab4.5_0000809g0010		-0.942983	1.68833	-0.359467	-0.513724	-1.7109	-0.0565555	1.23126	0.648517	0.0155118
Nitab4.5_0000812g0040	Nitab4.5_0000812g0040		0.661548	0.850004	0.488373	-0.893876	-0.406051	-1.09605	-1.75197	0.901215	1.24681
Nitab4.5_0000812g0060	Nitab4.5_0000812g0060		0.396366	0.187882	-1.89801	-0.727868	-0.298751	-0.292641	-0.32787	1.41149	1.54941
Nitab4.5_0000813g0110	Nitab4.5_0000813g0110		-0.587808	-1.1169	0.404347	-1.22377	-0.707023	-0.450445	0.754826	1.77191	1.15486
Nitab4.5_0000818g0070	Nitab4.5_0000818g0070		-0.483972	1.56156	0.128845	-1.02628	-0.577827	-0.340445	-0.765256	-0.491695	1.99506
Nitab4.5_0000819g0070	Nitab4.5_0000819g0070		1.58989	-0.882212	-0.38879	-0.40312	-1.17866	-0.0369342	-0.876664	1.74116	0.435328
Nitab4.5_0000820g0010	Nitab4.5_0000820g0010		-0.104162	-0.483247	-0.436558	-0.327165	-0.848073	-1.32147	1.19885	2.12523	0.196596
Nitab4.5_0000824g0040	Nitab4.5_0000824g0040		-1.68176	0.402399	0.972083	-0.509724	-0.722023	-0.45059	-0.665205	1.08855	1.56627
Nitab4.5_0000825g0020	Nitab4.5_0000825g0020		-0.325862	0.978933	-0.567198	-0.800209	0.458089	-1.30312	-0.930021	0.502391	1.987
Nitab4.5_0000827g0130	Nitab4.5_0000827g0130		-2.65666	0.107691	0.411769	0.0496407	-0.0413338	0.105012	0.18584	1.02415	0.81389
Nitab4.5_0000828g0020	Nitab4.5_0000828g0020		-0.768015	-0.306066	-1.36778	-1.02351	0.548691	-0.00371492	-0.234172	1.75964	1.39493
Nitab4.5_0000828g0040	Nitab4.5_0000828g0040		-1.44255	0.431623	-0.64658	-1.15714	0.263337	-0.460342	-0.051048	1.50122	1.56148
Nitab4.5_0000831g0010	Nitab4.5_0000831g0010		-0.985644	1.00672	-0.573941	-0.523787	-1.3115	-0.697308	0.446377	1.83109	0.807987
Nitab4.5_0000832g0180	Nitab4.5_0000832g0180		1.5472	0.419621	-0.865649	-1.08761	-0.977515	-0.15617	-0.688045	0.0645012	1.74367
Nitab4.5_0000834g0020	Nitab4.5_0000834g0020		1.09727	1.66347	-0.013152	-0.836199	-0.638603	-0.980053	-1.01374	-0.554255	1.27526
Nitab4.5_0000841g0070	Nitab4.5_0000841g0070		0.209802	-0.88492	-1.23015	-1.0251	-0.577131	0.117153	0.275138	1.96629	1.14892
Nitab4.5_0000842g0060	Nitab4.5_0000842g0060		-2.1166	-0.428515	-0.0520719	-0.33298	-0.0353141	0.774281	-0.161732	1.8198	0.53313
Nitab4.5_0000844g0270	Nitab4.5_0000844g0270		0.115464	0.876165	-1.11156	-0.177517	-1.01075	-1.47957	0.276183	1.76122	0.750354
Nitab4.5_0000845g0150	Nitab4.5_0000845g0150		1.32692	-0.0143111	-0.78935	-0.815399	-1.11731	-0.760759	-0.575482	1.48098	1.26472
Nitab4.5_0000845g0210	Nitab4.5_0000845g0210		1.3828	-0.395778	-0.323341	-0.98401	-0.0968612	-0.721924	-0.954488	-0.00800024	2.1016
Nitab4.5_0000845g0230	Nitab4.5_0000845g0230		1.2096	-0.427599	-1.10298	-1.12046	-0.88096	-0.53846	0.118815	1.22527	1.51677
Nitab4.5_0000846g0040	Nitab4.5_0000846g0040		-2.11138	-0.654781	1.63753	-0.294684	0.0134697	-0.362763	0.523285	0.342723	0.906602
Nitab4.5_0000848g0140	Nitab4.5_0000848g0140		-1.65127	1.24257	-0.117486	-0.976906	-0.188329	-0.308205	-0.570685	1.25528	1.31503
Nitab4.5_0000848g0200	Nitab4.5_0000848g0200		0.0902718	0.4541	-0.54168	-1.20048	-0.276753	-1.19768	-0.402048	2.10847	0.965796
Nitab4.5_0000850g0010	Nitab4.5_0000850g0010		0.277759	0.920827	-1.50289	-0.881961	-1.4084	0.190646	0.0454462	0.836553	1.52202
Nitab4.5_0000850g0080	Nitab4.5_0000850g0080		-0.972734	0.286984	-0.86448	-0.137795	-1.76517	0.50846	1.3484	0.190545	1.40579
Nitab4.5_0000850g0120	Nitab4.5_0000850g0120		-1.01102	-1.28259	0.0501444	0.441093	-1.27405	0.564286	-0.342994	1.44485	1.41027
Nitab4.5_0000851g0020	Nitab4.5_0000851g0020		-0.0294989	0.818565	0.615757	-0.413014	-1.22308	-1.28838	-1.07809	1.50753	1.09022
Nitab4.5_0000851g0060	Nitab4.5_0000851g0060		0.108356	1.66849	-0.439925	-0.701882	-0.47465	-0.452018	-1.65226	0.48752	1.45637
Nitab4.5_0000852g0020	Nitab4.5_0000852g0020		1.46415	-0.977005	-0.369586	-0.386152	-0.806689	-0.760683	-0.77902	1.73216	0.882826
Nitab4.5_0000853g0070	Nitab4.5_0000853g0070		-0.73404	1.27037	0.515614	-0.532765	-0.223144	-1.95125	-0.366905	1.37256	0.649569
Nitab4.5_0000855g0050	Nitab4.5_0000855g0050		0.2851	1.15367	-0.707673	-1.41331	0.56146	-1.09118	-0.409355	-0.214482	1.83576
Nitab4.5_0000855g0100	Nitab4.5_0000855g0100		-1.0259	-0.11882	0.140671	-0.90851	-1.08524	-0.305637	0.0249468	1.16903	2.10946
Nitab4.5_0000856g0110	Nitab4.5_0000856g0110		1.11609	-0.557212	-0.0450752	-1.1952	-1.08062	0.0126137	-0.952824	0.972611	1.72962
Nitab4.5_0000856g0150	Nitab4.5_0000856g0150		-0.805405	1.4316	-1.26366	-0.841999	0.86918	-1.32407	0.263204	0.731228	0.939921
Nitab4.5_0000856g0220	Nitab4.5_0000856g0220		-1.47517	0.0354658	-0.552722	0.243592	-0.336976	0.107925	-1.0673	2.05025	0.994948
Nitab4.5_0000859g0210	Nitab4.5_0000859g0210		1.28896	0.0361117	-0.0412819	-0.991492	-0.929328	-1.02401	-0.847295	0.717289	1.79105
Nitab4.5_0000859g0240	Nitab4.5_0000859g0240		1.04124	0.827742	0.738403	-1.01127	-0.785361	-1.10934	-0.967107	-0.386729	1.65242
Nitab4.5_0000859g0250	Nitab4.5_0000859g0250		0.243383	0.69707	-0.726324	-0.930093	-0.888675	-0.964236	-0.572563	1.77147	1.36997
Nitab4.5_0000860g0020	Nitab4.5_0000860g0020		-0.469133	-0.379101	0.14946	-1.24768	-1.12788	-0.53826	1.00214	2.04137	0.569087
Nitab4.5_0000861g0050	Nitab4.5_0000861g0050		1.28755	0.726905	-1.06129	-0.736319	-1.45354	-0.66884	-0.313065	0.995089	1.22351
Nitab4.5_0000863g0010	Nitab4.5_0000863g0010		0.518957	-0.158525	0.00103468	-1.73777	-0.548357	-0.701581	-0.0538193	0.53426	2.1458
Nitab4.5_0000863g0080	Nitab4.5_0000863g0080		1.28815	0.119771	-0.547867	-0.784002	-1.16234	-0.879415	-0.678739	1.72836	0.916077
Nitab4.5_0000863g0140	Nitab4.5_0000863g0140		-0.847389	2.52623	-0.564356	-0.566072	-0.610911	-0.281598	0.524156	0.418733	-0.598796
Nitab4.5_0000863g0230	Nitab4.5_0000863g0230		1.65893	0.00669022	-0.789265	-1.48967	-0.320957	-0.579311	-0.620476	0.676434	1.45763
Nitab4.5_0000863g0250	Nitab4.5_0000863g0250		-0.13513	0.290576	-0.329104	-0.639746	-1.21876	-0.516717	-0.874426	1.75175	1.67156
Nitab4.5_0000864g0060	Nitab4.5_0000864g0060		1.2865	1.0375	-0.0386875	-1.16643	-1.18177	-0.697447	-0.418973	-0.447774	1.62708
Nitab4.5_0000864g0090	Nitab4.5_0000864g0090		1.45643	-0.0428026	-0.715868	-0.825477	-1.02319	-0.527474	-0.899252	0.951782	1.62585
Nitab4.5_0000864g0230	Nitab4.5_0000864g0230		-0.511957	-0.174911	-0.752041	-0.995562	-1.07605	-0.468872	1.31487	0.835209	1.82932
Nitab4.5_0000866g0050	Nitab4.5_0000866g0050		0.972609	1.01922	-0.131312	-0.429827	-1.21299	-1.84537	-0.110165	0.413767	1.32407
Nitab4.5_0000866g0070	Nitab4.5_0000866g0070		1.67192	0.704997	0.205499	-0.908699	-0.698629	-0.92947	-1.24095	-0.187613	1.38295
Nitab4.5_0000866g0080	Nitab4.5_0000866g0080		-0.228816	0.613623	0.373087	-1.82968	-0.597927	0.245063	-1.15574	1.31898	1.26141
Nitab4.5_0000867g0010	Nitab4.5_0000867g0010		-0.208896	-0.514978	1.00356	-1.14082	-0.767252	-0.198861	-1.14707	1.39979	1.57453
Nitab4.5_0000867g0040	Nitab4.5_0000867g0040		-1.87712	-0.554329	0.34151	-0.017944	0.00509639	-1.00243	0.29762	1.49711	1.31049
Nitab4.5_0000868g0020	Nitab4.5_0000868g0020		1.24863	0.156707	-0.52422	-0.638862	-1.27348	-1.08877	-0.452084	1.74105	0.831033
Nitab4.5_0000868g0040	Nitab4.5_0000868g0040		-2.21244	0.251837	1.04456	-0.72854	-0.31906	-0.469936	0.600874	1.08475	0.747962
Nitab4.5_0000868g0070	Nitab4.5_0000868g0070		-0.0418509	0.3883	-1.19608	-0.453607	-1.13467	-0.306204	-0.262269	2.2912	0.715185
Nitab4.5_0000869g0080	Nitab4.5_0000869g0080		0.947283	0.691641	-1.66742	-1.05904	-0.677217	-0.346098	0.0164048	0.35786	1.73658
Nitab4.5_0000871g0020	Nitab4.5_0000871g0020		0.501679	1.36591	-0.378564	-1.87705	-1.07612	-0.605114	1.07166	0.347569	0.65002
Nitab4.5_0000871g0060	Nitab4.5_0000871g0060		1.4776	0.647875	0.416023	-0.846998	-1.00072	-1.06382	-1.19382	0.179719	1.38414
Nitab4.5_0000873g0010	Nitab4.5_0000873g0010		-0.311499	0.421506	-0.979699	-1.42848	-0.965272	-0.100039	0.767933	1.94004	0.65551
Nitab4.5_0000875g0080	Nitab4.5_0000875g0080		-0.623839	0.763377	-0.260019	-0.061435	-0.764014	-1.94159	0.591937	0.591937	1.70365
Nitab4.5_0000875g0110	Nitab4.5_0000875g0110		-0.0610679	-0.0223732	-0.820129	-0.171425	-0.764226	-1.10179	-0.427067	2.25036	1.11772
Nitab4.5_0000881g0110	Nitab4.5_0000881g0110		1.3489	0.183315	-0.488945	-0.893125	-1.51982	-0.323739	-0.776446	1.08919	1.38068
Nitab4.5_0000883g0010	Nitab4.5_0000883g0010		1.69008	-0.0485614	0.517784	-1.32399	-0.178692	-1.02673	-0.69056	-0.468352	1.52902
Nitab4.5_0000888g0020	Nitab4.5_0000888g0020		0.956539	-0.598106	-0.642491	-0.928451	-1.01649	0.854911	-1.18244	1.17268	1.38384
Nitab4.5_0000892g0040	Nitab4.5_0000892g0040		1.24136	-0.190286	-0.534596	-1.09904	-1.40917	1.12218	-0.649071	0.0144238	1.5042
Nitab4.5_0000892g0050	Nitab4.5_0000892g0050		-0.0884173	-0.704267	-0.122433	0.273939	-0.25374	-0.479781	-0.812109	-0.49735	2.68416
Nitab4.5_0000893g0010	Nitab4.5_0000893g0010		0.267754	0.905921	-1.00851	-1.58941	-0.256413	-0.129172	-0.891825	1.21469	1.48696
Nitab4.5_0000895g0190	Nitab4.5_0000895g0190		0.66443	0.166495	-0.857537	-0.863234	-1.47666	-0.550705	0.0746925	1.93161	0.910908
Nitab4.5_0000895g0240	Nitab4.5_0000895g0240		-0.144979	-0.242441	0.734588	-1.87416	-1.06288	-0.423057	0.548083	1.56505	0.899793
Nitab4.5_0000898g0060	Nitab4.5_0000898g0060		0.900245	0.174287	-0.744348	-1.19126	-1.31284	-0.438663	-0.206328	1.76606	1.05285
Nitab4.5_0000899g0140	Nitab4.5_0000899g0140		-0.229361	0.207353	-1.46414	-0.298769	0.0632336	-0.749563	0.115392	-0.109954	2.4658
Nitab4.5_0000901g0120	Nitab4.5_0000901g0120		-2.21575	-1.09013	0.707725	0.207326	0.129518	-0.0277382	0.160706	0.906159	1.22218
Nitab4.5_0000902g0340	Nitab4.5_0000902g0340		-0.0772594	0.937524	0.105628	-1.27487	-0.289522	-1.21311	-0.860563	0.782761	1.88941
Nitab4.5_0000902g0360	Nitab4.5_0000902g0360		1.44509	0.389121	-1.85368	-1.0072	-0.963928	0.203909	0.176128	0.731031	0.879529
Nitab4.5_0000903g0050	Nitab4.5_0000903g0050		-2.22701	-0.554633	1.17114	-0.0446716	-0.0121109	-0.582658	0.364728	1.17667	0.708547
Nitab4.5_0000904g0010	Nitab4.5_0000904g0010		-0.739851	-0.355495	0.361938	0.184489	-0.459703	-1.68522	-0.189376	0.764274	2.11895
Nitab4.5_0000909g0030	Nitab4.5_0000909g0030		0.715245	0.31756	-0.501077	-0.847118	-0.702751	-1.33518	-0.685383	1.68629	1.35241
Nitab4.5_0000912g0040	Nitab4.5_0000912g0040		1.14514	1.213	-1.66584	-1.39662	-0.776348	-0.0812556	0.363611	0.726071	0.472241
Nitab4.5_0000912g0050	Nitab4.5_0000912g0050		-1.15253	0.395037	-1.00361	-0.545013	-0.954691	-0.378929	0.552687	1.7508	1.33624
Nitab4.5_0000912g0080	Nitab4.5_0000912g0080		-1.88614	0.441792	-0.38892	0.0450659	-0.093596	-0.468195	-0.491957	0.87981	1.96213
Nitab4.5_0000912g0100	Nitab4.5_0000912g0100		1.08824	0.822865	-0.867978	-0.960841	-1.40247	-0.588611	-0.397306	0.745781	1.56032
Nitab4.5_0000912g0240	Nitab4.5_0000912g0240		-0.401627	2.39876	-0.453987	-0.298975	-1.5532	0.0635216	0.199567	0.430272	-0.38433
Nitab4.5_0000914g0090	Nitab4.5_0000914g0090		-0.269104	0.450196	-1.6904	-0.466755	-0.918229	-0.372274	0.248468	1.3483	1.6698
Nitab4.5_0000914g0170	Nitab4.5_0000914g0170		1.6245	-0.186023	0.367495	-0.749769	-0.296273	-0.99439	-1.32563	-0.108315	1.6684
Nitab4.5_0000914g0180	Nitab4.5_0000914g0180		1.37631	-0.0495281	0.070657	-1.44043	-0.84386	0.296678	-1.21462	0.154273	1.65053
Nitab4.5_0000914g0200	Nitab4.5_0000914g0200		1.23638	1.39429	-0.666095	-0.748107	-0.925176	-0.885775	-1.00706	0.259122	1.34243
Nitab4.5_0000914g0260	Nitab4.5_0000914g0260		0.890744	-0.339901	-0.167135	-1.13952	-0.46322	-0.653423	-0.546028	0.00499615	2.41348
Nitab4.5_0000914g0310	Nitab4.5_0000914g0310		0.279491	0.667241	-1.21383	-1.02319	0.109917	-0.374303	-1.29329	1.22893	1.61904
Nitab4.5_0000914g0320	Nitab4.5_0000914g0320		1.26156	1.20786	-1.12814	-1.04398	-1.23248	-0.628591	-0.182394	0.633327	1.11285
Nitab4.5_0000915g0180	Nitab4.5_0000915g0180		-0.555041	0.246244	-1.01276	-0.958256	-0.356222	-0.135761	-0.662237	2.03888	1.39515
Nitab4.5_0000916g0060	Nitab4.5_0000916g0060		-0.591393	0.832253	0.01341	-0.937661	-1.77109	-0.0180469	0.525376	1.91416	0.0329907
Nitab4.5_0000916g0100	Nitab4.5_0000916g0100		1.00641	1.06966	0.515156	-1.11008	-0.737354	-1.22729	-0.948615	-0.111588	1.54371
Nitab4.5_0000916g0130	Nitab4.5_0000916g0130		0.948475	-0.142346	-0.174316	-1.02518	-0.834122	-0.758813	-0.814163	0.644243	2.15622
Nitab4.5_0000919g0010	Nitab4.5_0000919g0010		-2.69406	-0.0267163	0.70237	0.38358	0.276999	0.623079	-0.30451	0.480037	0.559224
Nitab4.5_0000920g0010	Nitab4.5_0000920g0010		-1.24043	-0.842876	-0.0527077	0.541164	-0.713292	-1.11853	0.424766	1.43303	1.56888
Nitab4.5_0000920g0050	Nitab4.5_0000920g0050		-1.56132	1.051	-0.436335	-1.06942	-0.58323	-0.220529	0.0981319	1.46427	1.25742
Nitab4.5_0000920g0150	Nitab4.5_0000920g0150		-1.47709	-1.74346	-0.397788	-0.122161	0.494183	0.434358	0.54463	1.5245	0.742823
Nitab4.5_0000922g0040	Nitab4.5_0000922g0040		1.00831	-0.402757	-0.175215	-1.71321	-0.253586	0.675662	-0.654636	-0.41652	1.93195
Nitab4.5_0000922g0060	Nitab4.5_0000922g0060		0.301604	0.721064	-0.407508	0.414644	-1.71335	0.56508	-1.50637	0.0355563	1.58928
Nitab4.5_0000923g0020	Nitab4.5_0000923g0020		0.336238	-0.627688	-1.05035	-0.55546	-1.63903	-0.051844	0.938694	1.34883	1.30061
Nitab4.5_0000923g0190	Nitab4.5_0000923g0190		0.383584	0.862667	-0.954122	-1.28195	-0.932955	-0.396403	-0.434748	1.89962	0.854305
Nitab4.5_0000929g0050	Nitab4.5_0000929g0050		-1.01458	-0.854754	0.166588	-1.37448	-0.537136	0.116926	0.381539	1.66024	1.45565
Nitab4.5_0000932g0020	Nitab4.5_0000932g0020		1.32171	0.0104509	-0.00789847	-0.642317	-1.06699	-0.238776	-1.70364	1.29403	1.03343
Nitab4.5_0000934g0130	Nitab4.5_0000934g0130		1.57923	0.900102	-0.539284	-1.23418	-1.10868	-0.297972	-0.703014	-0.0343992	1.4382
Nitab4.5_0000936g0080	Nitab4.5_0000936g0080		-2.2443	0.565851	-0.607589	0.391894	-0.520393	0.703467	-0.187672	1.45763	0.441117
Nitab4.5_0000938g0040	Nitab4.5_0000938g0040		0.634575	0.324774	0.637856	-1.08117	-1.17629	-0.835046	-0.957413	0.551639	1.90108
Nitab4.5_0000941g0030	Nitab4.5_0000941g0030		-0.0776579	1.1783	-0.737045	-0.382844	-1.35626	-1.19848	1.8345	0.345725	0.393763
Nitab4.5_0000941g0150	Nitab4.5_0000941g0150		-0.108473	0.849596	-0.703848	-1.21512	-1.21957	-0.78636	0.654396	1.79462	0.734757
Nitab4.5_0000944g0010	Nitab4.5_0000944g0010		0.930558	0.375993	-0.837956	-0.699201	-1.37316	-0.885466	-0.26812	1.73827	1.01908
Nitab4.5_0000944g0040	Nitab4.5_0000944g0040		-2.41039	0.67386	0.0908731	0.397868	-0.224362	-0.654817	0.173166	1.25221	0.701592
Nitab4.5_0000945g0010	Nitab4.5_0000945g0010		1.58046	-0.228659	-0.736327	-1.31837	-1.13429	-0.275328	-0.0797994	0.650251	1.54207
Nitab4.5_0000945g0020	Nitab4.5_0000945g0020		1.10749	-0.560944	0.181759	-1.06916	-1.18288	-0.318826	-0.913645	1.10538	1.65082
Nitab4.5_0000946g0010	Nitab4.5_0000946g0010		-0.0148988	0.351267	-0.271109	-1.51227	0.549351	0.178554	-1.01173	-0.487502	2.21834
Nitab4.5_0000946g0030	Nitab4.5_0000946g0030		1.43626	-0.285028	-0.37834	-1.07663	-1.04166	-0.663096	-0.659874	1.20499	1.46337
Nitab4.5_0000947g0070	Nitab4.5_0000947g0070		1.41661	0.689694	-0.381165	-1.06918	-0.725659	-0.674569	-0.836965	-0.281027	1.86225
Nitab4.5_0000949g0020	Nitab4.5_0000949g0020		0.993386	0.714322	-0.58948	-1.17516	-1.05832	-0.624709	-0.89271	1.34562	1.28705
Nitab4.5_0000949g0050	Nitab4.5_0000949g0050		-0.228755	0.973917	-0.31958	-0.304287	-1.35593	-1.008	-0.681475	1.78628	1.13783
Nitab4.5_0000952g0070	Nitab4.5_0000952g0070		-0.71375	0.352419	0.428779	-0.782949	-1.07719	-1.00305	-0.416828	1.42053	1.79204
Nitab4.5_0000955g0040	Nitab4.5_0000955g0040		-1.21478	-1.58537	0.694222	0.652879	-1.05784	-0.199421	0.959203	0.380242	1.37086
Nitab4.5_0000959g0010	Nitab4.5_0000959g0010		0.0456496	0.671009	-0.844549	-1.42344	-0.531125	-0.408315	1.67539	-0.645892	1.46127
Nitab4.5_0000960g0080	Nitab4.5_0000960g0080		0.956154	-0.30788	-0.945213	-1.12487	-0.965849	-0.0192415	-0.594224	1.64638	1.35474
Nitab4.5_0000960g0090	Nitab4.5_0000960g0090		0.830523	0.537705	-0.40492	-1.70034	-1.54599	-0.149401	0.221253	0.932416	1.27876
Nitab4.5_0000960g0190	Nitab4.5_0000960g0190		1.06105	-0.884808	-0.6499	-0.83804	-1.10101	1.30183	-0.891708	0.641231	1.36136
Nitab4.5_0000960g0220	Nitab4.5_0000960g0220		1.34963	0.125515	-0.644381	-0.816407	-1.5142	-0.747641	-0.236821	1.03327	1.45104
Nitab4.5_0000962g0100	Nitab4.5_0000962g0100		0.927839	-0.831949	-1.71747	-1.46002	0.612466	0.856058	0.568597	0.0812717	0.963204
Nitab4.5_0000968g0040	Nitab4.5_0000968g0040		1.11018	0.540933	-1.26421	-1.28012	-1.15537	0.291696	-0.482753	0.923726	1.31592
Nitab4.5_0000970g0030	Nitab4.5_0000970g0030		-0.153708	0.822201	-0.396728	-1.3262	-1.15518	-0.29861	-0.470733	1.10099	1.87797
Nitab4.5_0000976g0110	Nitab4.5_0000976g0110		0.953838	1.28127	-0.452386	-0.862742	-1.14386	-1.21834	-0.677638	1.079	1.04085
Nitab4.5_0000976g0180	Nitab4.5_0000976g0180		0.298758	-0.182183	-0.295805	-1.57304	0.118799	-1.21401	0.731699	0.0444922	2.0713
Nitab4.5_0000977g0030	Nitab4.5_0000977g0030		0.558775	0.123731	-0.3859	-1.67192	-1.44518	-0.109705	0.26235	1.32747	1.34039
Nitab4.5_0000978g0080	Nitab4.5_0000978g0080		-1.09528	-1.3028	0.377098	-0.208574	-0.452565	0.156455	-0.616174	2.00267	1.13917
Nitab4.5_0000978g0180	Nitab4.5_0000978g0180		0.785783	0.136582	-0.553212	-1.0717	-1.14813	-0.875775	-0.336744	1.43371	1.62948
Nitab4.5_0000979g0020	Nitab4.5_0000979g0020		-1.87116	-0.209827	0.177869	-1.45343	0.221089	0.620481	0.802482	1.47529	0.237209
Nitab4.5_0000980g0100	Nitab4.5_0000980g0100		1.68496	0.819957	-0.789615	-0.623203	-0.664009	-1.03917	-0.291145	-0.65888	1.5611
Nitab4.5_0000982g0040	Nitab4.5_0000982g0040		-0.398879	0.275072	1.45594	-0.15334	-0.979384	-2.04986	0.236765	0.580163	1.03353
Nitab4.5_0000983g0010	Nitab4.5_0000983g0010		0.218552	0.589746	0.130891	-0.276367	-1.13761	-1.21908	-1.07335	0.771331	1.99589
Nitab4.5_0000985g0020	Nitab4.5_0000985g0020		1.07814	0.599721	-0.590406	-0.791024	-1.10488	-0.508305	-1.26348	1.06725	1.51298
Nitab4.5_0000986g0060	Nitab4.5_0000986g0060		0.392317	-0.631215	-0.897223	-1.30685	-1.06304	-0.192715	0.910696	1.55476	1.23327
Nitab4.5_0000998g0040	Nitab4.5_0000998g0040		-1.97226	-0.0164478	0.227074	0.665213	-1.28	0.564554	-0.41289	1.03033	1.19443
Nitab4.5_0000999g0100	Nitab4.5_0000999g0100		-0.399482	-0.286924	-0.886067	-0.380613	-1.19269	0.340224	0.0416652	0.270958	2.49293
Nitab4.5_0001000g0020	Nitab4.5_0001000g0020		-1.03567	0.276146	-0.130539	-0.613743	-0.655258	-1.04553	-0.182341	1.98158	1.40535
Nitab4.5_0001000g0040	Nitab4.5_0001000g0040		1.50785	-0.309928	-0.32155	-1.0045	-0.845981	-0.601192	-1.02484	1.37121	1.22894
Nitab4.5_0001000g0130	Nitab4.5_0001000g0130		-1.07003	-1.02152	-0.135976	1.03769	-1.69405	0.687314	0.0200942	1.13878	1.03769
Nitab4.5_0001000g0160	Nitab4.5_0001000g0160		1.51248	0.689869	-0.189875	-1.17057	-1.25247	-0.473635	-1.04156	0.741475	1.18429
Nitab4.5_0001000g0190	Nitab4.5_0001000g0190		-0.474662	0.455775	-0.324747	-1.08869	-1.34111	-0.743973	0.569164	1.11764	1.83061
Nitab4.5_0001002g0070	Nitab4.5_0001002g0070		0.879156	0.112324	-1.41587	-0.540911	-0.767408	-1.0175	-0.0360553	1.84594	0.940321
Nitab4.5_0001002g0080	Nitab4.5_0001002g0080		-2.47663	-0.0690141	-0.0519729	0.376462	-0.533663	0.658151	0.136517	1.15244	0.807712
Nitab4.5_0001003g0130	Nitab4.5_0001003g0130		1.52698	0.652194	-0.950659	-1.04671	-1.23623	-0.784844	-0.053973	1.33668	0.556557
Nitab4.5_0001003g0180	Nitab4.5_0001003g0180		-1.11367	-0.595744	0.443108	0.166778	-1.51049	-0.801082	0.655651	1.2528	1.50266
Nitab4.5_0001003g0210	Nitab4.5_0001003g0210		-2.47402	0.283723	0.0309025	0.426781	-0.0865334	0.711815	-0.687355	0.801093	0.993599
Nitab4.5_0001004g0180	Nitab4.5_0001004g0180		1.01843	0.034298	0.0502935	-1.0869	-0.935841	0.1973	-1.70017	1.07349	1.3491
Nitab4.5_0001005g0010	Nitab4.5_0001005g0010		1.07073	-0.543218	-1.05014	-0.622298	-1.40919	-0.507401	0.481975	1.65432	0.925221
Nitab4.5_0001006g0040	Nitab4.5_0001006g0040		0.885865	0.371983	0.299616	-1.1882	-0.510352	-0.963093	-1.28604	0.532989	1.85723
Nitab4.5_0001006g0050	Nitab4.5_0001006g0050		0.838672	0.0061693	0.093656	-1.18555	-0.675106	-1.09687	-0.802945	0.864701	1.95728
Nitab4.5_0001014g0120	Nitab4.5_0001014g0120		-1.07089	-0.256722	-0.623113	-0.786961	-0.655586	0.144597	-0.269051	1.57253	1.9452
Nitab4.5_0001014g0130	Nitab4.5_0001014g0130		-1.67096	-1.3749	-0.455483	1.11503	-0.253619	0.488439	-0.0529363	0.84601	1.35843
Nitab4.5_0001014g0150	Nitab4.5_0001014g0150		-2.09668	-0.287008	1.03172	0.668551	-0.950713	0.495556	0.0831174	1.33296	-0.277507
Nitab4.5_0001015g0060	Nitab4.5_0001015g0060		-1.3803	-1.2242	-0.534241	0.0770579	-0.616748	0.498405	0.173797	1.75517	1.25106
Nitab4.5_0001021g0070	Nitab4.5_0001021g0070		1.47094	0.490132	-0.979256	-1.33734	-0.627387	-0.284801	-0.950765	1.17697	1.04151
Nitab4.5_0001021g0110	Nitab4.5_0001021g0110		-1.97566	-0.527288	-0.838295	-0.417368	0.383157	0.540534	0.234846	1.48372	1.11635
Nitab4.5_0001021g0120	Nitab4.5_0001021g0120		-1.18434	-0.496979	-1.00488	0.12004	-0.616935	0.356028	-0.340393	2.1696	0.997868
Nitab4.5_0001025g0010	Nitab4.5_0001025g0010		-2.24309	-0.468879	1.39204	0.280538	-0.491087	0.463229	-0.273102	1.05981	0.280538
Nitab4.5_0001025g0040	Nitab4.5_0001025g0040		-1.80383	-0.32388	-0.309091	0.27971	-0.766333	0.183659	-0.162816	2.00244	0.900146
Nitab4.5_0001026g0080	Nitab4.5_0001026g0080		1.02421	1.24294	-1.04666	-0.983281	-0.994084	-0.888976	-0.41329	0.659157	1.39999
Nitab4.5_0001026g0100	Nitab4.5_0001026g0100		0.194471	-0.00790332	-0.928528	-1.3172	-1.03397	-0.129885	-0.020232	1.71963	1.52363
Nitab4.5_0001028g0060	Nitab4.5_0001028g0060		1.38079	0.290244	-0.679691	-0.839216	-0.85638	-1.2302	-0.447678	0.662637	1.71949
Nitab4.5_0001028g0180	Nitab4.5_0001028g0180		-0.534062	0.789241	-1.09773	-1.26348	-0.841099	-0.327531	0.334128	1.32754	1.61299
Nitab4.5_0001030g0100	Nitab4.5_0001030g0100		1.28304	-0.446532	-0.530493	-1.07254	-0.805489	0.225486	-1.25562	1.12666	1.47548
Nitab4.5_0001030g0110	Nitab4.5_0001030g0110		-2.29324	-0.344411	0.200676	0.444307	0.0915042	0.123532	-0.644904	1.13763	1.28491
Nitab4.5_0001030g0130	Nitab4.5_0001030g0130		-1.75413	-0.177637	0.280555	-0.118433	-0.523217	-0.863167	0.196723	1.90538	1.05393
Nitab4.5_0001032g0020	Nitab4.5_0001032g0020		0.968695	-1.05457	-0.361123	-1.57371	0.333688	0.387829	-1.0206	0.742502	1.57729
Nitab4.5_0001034g0160	Nitab4.5_0001034g0160		1.34633	-0.490919	0.434164	-0.728162	-0.585271	-1.01385	-1.36666	0.979731	1.42464
Nitab4.5_0001035g0020	Nitab4.5_0001035g0020		-0.0754467	-0.198547	0.350253	-1.3329	-0.883823	-0.76011	-0.164335	0.835012	2.22989
Nitab4.5_0001036g0140	Nitab4.5_0001036g0140		0.46919	0.0305916	-0.714895	-1.62593	-1.34368	0.0972811	0.386106	1.42671	1.27463
Nitab4.5_0001039g0040	Nitab4.5_0001039g0040		1.07622	-0.113769	0.0231134	-1.29555	-1.11693	0.0224228	-1.09251	0.705054	1.79196
Nitab4.5_0001040g0060	Nitab4.5_0001040g0060		-0.990486	-0.763317	-0.601673	0.202239	-1.25802	-0.207632	0.789518	0.789518	2.03985
Nitab4.5_0001040g0080	Nitab4.5_0001040g0080		0.181086	0.62579	-1.10426	-1.42836	-0.477504	-0.79342	1.20097	0.0600256	1.73567
Nitab4.5_0001040g0140	Nitab4.5_0001040g0140		-0.684576	0.625595	1.16209	0.0825162	-0.869004	-1.89306	-0.157966	0.190864	1.54354
Nitab4.5_0001040g0160	Nitab4.5_0001040g0160		-1.41347	-0.57903	-0.844289	-0.191976	-0.483696	0.267561	-0.0122593	2.02031	1.23685
Nitab4.5_0001040g0170	Nitab4.5_0001040g0170		-0.239865	-0.312606	-0.486998	-1.52971	-1.12605	0.145841	1.0441	1.86499	0.640294
Nitab4.5_0001041g0170	Nitab4.5_0001041g0170		-0.343595	-0.0661466	-0.00968099	-1.0319	-0.386528	-0.982406	-0.684281	1.54133	1.9632
Nitab4.5_0001043g0040	Nitab4.5_0001043g0040		1.60944	-0.467227	-1.16721	-0.929845	-0.624106	-0.334409	-0.551922	0.988024	1.47725
Nitab4.5_0001046g0030	Nitab4.5_0001046g0030		1.12824	0.147499	0.409075	-1.25748	-0.324123	-0.311037	-1.2982	-0.458504	1.96453
Nitab4.5_0001047g0020	Nitab4.5_0001047g0020		0.0265558	-0.426159	0.381084	-1.33531	-0.937335	-0.734722	-0.243884	1.45344	1.81632
Nitab4.5_0001048g0010	Nitab4.5_0001048g0010		-0.837321	-1.86121	0.568531	-0.270598	-0.301859	0.0845437	-0.23366	1.75723	1.09435
Nitab4.5_0001049g0010	Nitab4.5_0001049g0010		-1.80272	-0.321145	-0.213562	1.72709	-0.529239	-0.776487	0.0705241	1.04027	0.805262
Nitab4.5_0001051g0160	Nitab4.5_0001051g0160		-1.39667	-0.117562	0.0502222	-1.08721	-0.178457	-0.213931	-0.251607	1.04748	2.14774
Nitab4.5_0001052g0160	Nitab4.5_0001052g0160		-0.529563	1.609	-0.734232	-1.54161	-0.00328111	-1.01607	0.938944	0.145522	1.13129
Nitab4.5_0001057g0120	Nitab4.5_0001057g0120		-0.149863	0.208134	-0.540561	0.258988	-1.07947	-1.35664	-0.192021	2.28217	0.569264
Nitab4.5_0001057g0160	Nitab4.5_0001057g0160		1.60522	0.571352	-0.588028	-0.740647	-0.810366	-0.847643	-1.10805	0.342695	1.57547
Nitab4.5_0001057g0190	Nitab4.5_0001057g0190		-2.08663	-0.33652	-0.00521767	0.039745	0.618944	-0.94522	0.222527	1.0236	1.46878
Nitab4.5_0001068g0010	Nitab4.5_0001068g0010		1.22365	-0.221408	-0.104803	-0.835162	-1.25908	-1.3137	-0.015555	1.61186	0.914196
Nitab4.5_0001068g0090	Nitab4.5_0001068g0090		1.40848	0.209446	-0.883926	-0.770516	-1.05222	0.653044	-1.45684	1.22054	0.671993
Nitab4.5_0001076g0110	Nitab4.5_0001076g0110		1.46279	0.299115	0.24583	-1.23403	-0.848698	-0.676481	-0.517097	-0.577648	1.84622
Nitab4.5_0001078g0010	Nitab4.5_0001078g0010		1.18776	0.145064	0.485723	-1.32448	-0.658172	-0.866428	-1.02015	0.234524	1.81615
Nitab4.5_0001078g0130	Nitab4.5_0001078g0130		1.43147	0.102301	0.293609	-0.838439	-1.29688	-0.695799	-1.12173	0.578932	1.54653
Nitab4.5_0001078g0140	Nitab4.5_0001078g0140		0.545455	-0.256685	0.51187	-1.54327	-0.801349	0.712945	-1.30477	0.412454	1.72335
Nitab4.5_0001083g0010	Nitab4.5_0001083g0010		1.26978	0.645063	0.110888	-1.22367	-1.05998	-0.704888	-1.20041	0.907336	1.25587
Nitab4.5_0001083g0020	Nitab4.5_0001083g0020		0.885726	1.06388	-0.201192	-1.13247	-1.25968	-0.906714	-0.589352	0.471984	1.66782
Nitab4.5_0001085g0150	Nitab4.5_0001085g0150		1.20906	0.618939	0.157333	-1.10966	-1.03338	-0.964367	-1.02963	0.562978	1.58872
Nitab4.5_0001087g0030	Nitab4.5_0001087g0030		-0.240812	0.15075	-0.563147	-1.84993	-0.0860198	0.769036	-0.415755	0.141048	2.09483
Nitab4.5_0001088g0120	Nitab4.5_0001088g0120		0.660574	0.844718	-1.0645	-1.12151	0.386642	-0.615675	-0.69104	-0.45894	2.05972
Nitab4.5_0001088g0180	Nitab4.5_0001088g0180		0.0634596	-0.541496	-1.65613	-0.444543	0.130512	-0.984122	1.86519	0.596534	0.970595
Nitab4.5_0001090g0120	Nitab4.5_0001090g0120		1.39177	1.07553	-0.299098	-0.797635	-1.20444	-1.05366	-0.856351	0.444292	1.2996
Nitab4.5_0001093g0100	Nitab4.5_0001093g0100		-1.11751	-0.490165	0.367067	0.0212367	-0.28727	-0.687744	-1.11751	1.86452	1.44739
Nitab4.5_0001096g0050	Nitab4.5_0001096g0050		-0.48235	-1.4048	0.0342931	0.217197	-0.648172	-0.982683	0.0236993	1.84638	1.39643
Nitab4.5_0001097g0080	Nitab4.5_0001097g0080		1.62774	0.514469	-0.789264	-0.754261	-1.08929	-0.534303	-1.06834	1.2584	0.834853
Nitab4.5_0001101g0080	Nitab4.5_0001101g0080		0.925891	-0.357845	-1.11653	-0.860689	-1.68855	0.620245	0.174733	0.917366	1.38538
Nitab4.5_0001101g0100	Nitab4.5_0001101g0100		0.464876	-1.13001	-1.15284	-1.02117	-0.867715	0.478544	0.854082	1.73723	0.637003
Nitab4.5_0001102g0080	Nitab4.5_0001102g0080		-2.07257	-0.400123	0.128678	-0.203178	-0.33313	-0.365625	0.390381	1.50622	1.34935
Nitab4.5_0001102g0090	Nitab4.5_0001102g0090		0.0163564	0.982011	-0.149431	-0.992965	-1.14303	-1.2631	-0.209078	1.75025	1.00899
Nitab4.5_0001105g0060	Nitab4.5_0001105g0060		-1.5674	0.147408	0.213534	-0.620419	-0.551445	-0.696599	-0.172228	1.62612	1.62103
Nitab4.5_0001105g0070	Nitab4.5_0001105g0070		1.53321	-0.141469	0.0468538	-0.989111	-1.22735	-0.360368	-0.427123	-0.358566	1.92392
Nitab4.5_0001105g0110	Nitab4.5_0001105g0110		0.728623	-0.835361	-0.438183	-0.918175	-1.35313	1.09525	-0.767357	1.14186	1.34647
Nitab4.5_0001105g0150	Nitab4.5_0001105g0150		1.67393	0.969367	-0.962825	-0.997804	-0.764554	-0.0859772	-1.24088	0.379064	1.02968
Nitab4.5_0001105g0180	Nitab4.5_0001105g0180		1.40606	1.10323	-0.60452	-1.10787	-1.09123	-0.839041	-0.694236	0.625518	1.2021
Nitab4.5_0001106g0060	Nitab4.5_0001106g0060		1.63356	0.699605	0.0516165	-1.33601	-0.695937	-0.700433	-1.19273	0.285091	1.25524
Nitab4.5_0001106g0140	Nitab4.5_0001106g0140		-0.55455	2.49716	-0.0109813	-0.222326	-1.43423	-0.476298	0.172265	0.230263	-0.201303
Nitab4.5_0001107g0010	Nitab4.5_0001107g0010		-1.05215	-0.191837	1.05507	-1.02775	-0.721658	-1.23275	0.637412	1.38987	1.14379
Nitab4.5_0001110g0040	Nitab4.5_0001110g0040		-0.266104	0.482743	-1.5609	-1.18937	0.777278	-0.639437	0.12259	0.351313	1.92189
Nitab4.5_0001110g0090	Nitab4.5_0001110g0090		0.42042	0.418123	-0.501224	-1.00607	-0.951101	-0.630318	-0.912438	1.93451	1.2281
Nitab4.5_0001110g0140	Nitab4.5_0001110g0140		-0.491504	0.913377	-0.0249104	-0.390912	-1.97465	0.437755	0.553767	1.69184	-0.714756
Nitab4.5_0001118g0040	Nitab4.5_0001118g0040		1.63489	0.750651	-0.388989	-1.32697	-0.864151	-0.514115	-0.949802	0.298662	1.35982
Nitab4.5_0001119g0020	Nitab4.5_0001119g0020		1.11446	0.749999	-1.21968	-1.8284	-0.59977	-0.389874	0.448103	0.576062	1.1491
Nitab4.5_0001119g0060	Nitab4.5_0001119g0060		1.80977	1.05003	0.0815158	-0.878661	-0.750006	-1.41802	-0.666992	-0.127172	0.899534
Nitab4.5_0001119g0110	Nitab4.5_0001119g0110		0.438504	-0.183181	-1.13645	-1.23577	-0.89885	0.216397	-0.354948	1.57582	1.57847
Nitab4.5_0001121g0130	Nitab4.5_0001121g0130		-0.0360723	0.674785	-0.744698	-1.27269	-0.453377	-0.680023	-0.471265	2.20889	0.774449
Nitab4.5_0001133g0080	Nitab4.5_0001133g0080		-0.736338	-0.635363	-0.286651	-0.782633	-1.5038	0.871269	0.599088	0.55949	1.91494
Nitab4.5_0001134g0020	Nitab4.5_0001134g0020		1.61878	0.0329945	-0.833256	-0.977681	-1.0536	0.505993	-1.22248	1.02248	0.906774
Nitab4.5_0001134g0060	Nitab4.5_0001134g0060		1.78244	-0.494776	0.000584397	-0.540546	-1.29425	-0.245336	-1.22687	1.07156	0.947205
Nitab4.5_0001134g0120	Nitab4.5_0001134g0120		-0.122189	0.110433	-1.19062	-0.241687	-1.39521	-0.218431	1.14516	2.04307	-0.130525
Nitab4.5_0001135g0040	Nitab4.5_0001135g0040		-1.15271	0.942933	-0.423409	0.0814644	-1.69963	-0.611187	0.402656	1.50038	0.9595
Nitab4.5_0001135g0190	Nitab4.5_0001135g0190		1.49709	0.553662	-0.610461	0.233346	-1.30159	-1.47695	-0.615511	0.478902	1.24152
Nitab4.5_0001139g0030	Nitab4.5_0001139g0030		0.117265	0.176897	-0.876774	-1.10165	-1.55484	-0.372012	0.991344	1.27566	1.3441
Nitab4.5_0001140g0030	Nitab4.5_0001140g0030		1.07556	0.0493107	-0.330855	-1.04219	-1.06587	-0.874303	-0.685471	1.70649	1.16733
Nitab4.5_0001140g0130	Nitab4.5_0001140g0130		-1.16533	0.102575	0.291633	-0.267733	-1.14382	-1.0711	0.0882514	1.55923	1.60629
Nitab4.5_0001142g0010	Nitab4.5_0001142g0010		-1.31418	-0.594265	-0.854489	-0.466816	-0.671576	0.809254	0.140891	0.979999	1.97118
Nitab4.5_0001142g0070	Nitab4.5_0001142g0070		-0.0594681	0.072004	-0.84494	-1.27391	-1.27999	0.251974	-0.0125062	1.59788	1.54896
Nitab4.5_0001145g0040	Nitab4.5_0001145g0040		-1.64436	-1.07868	-0.412905	-0.536973	0.389517	-0.105414	0.602205	1.75774	1.02886
Nitab4.5_0001146g0050	Nitab4.5_0001146g0050		-1.53523	0.154424	-0.696775	-0.264509	-0.683078	-0.404244	0.177276	1.86494	1.3872
Nitab4.5_0001146g0100	Nitab4.5_0001146g0100		-0.192696	0.418489	-1.34819	-1.45488	0.107931	0.0950542	1.18998	-0.573056	1.75736
Nitab4.5_0001151g0070	Nitab4.5_0001151g0070		1.24509	-0.450918	-0.551689	-0.0920226	-1.35114	0.0803723	-1.32952	0.816817	1.63301
Nitab4.5_0001157g0090	Nitab4.5_0001157g0090		-1.64355	-0.0594858	-0.521177	0.173006	-0.6895	-0.0387324	-0.0357823	2.28873	0.526491
Nitab4.5_0001159g0160	Nitab4.5_0001159g0160		1.06291	0.00416577	-0.255682	-1.0983	-1.39955	-0.318217	-0.78311	1.25356	1.53423
Nitab4.5_0001159g0180	Nitab4.5_0001159g0180		1.66021	0.0952347	-1.0074	-1.16492	-0.881797	-0.409396	-0.45105	0.641819	1.5173
Nitab4.5_0001159g0240	Nitab4.5_0001159g0240		-0.754601	0.214168	-1.31299	-1.08498	-0.589367	0.722191	0.169023	2.06339	0.573172
Nitab4.5_0001160g0080	Nitab4.5_0001160g0080		-0.82996	-0.0798624	-1.35324	0.90293	-0.838831	-0.399322	-0.390957	1.79001	1.19923
Nitab4.5_0001160g0100	Nitab4.5_0001160g0100		0.797682	0.888261	-0.443733	-1.30444	-1.32107	-0.974144	-0.0687619	1.34367	1.08253
Nitab4.5_0001160g0170	Nitab4.5_0001160g0170		0.981112	-0.217263	-1.06044	-1.26441	0.0835027	-0.0554873	-1.09415	0.761829	1.8653
Nitab4.5_0001163g0120	Nitab4.5_0001163g0120		1.49597	0.574725	0.140215	-0.989102	-0.503323	-1.35704	-0.943785	0.0177752	1.56456
Nitab4.5_0001168g0030	Nitab4.5_0001168g0030		-2.08886	-0.471903	-0.500366	0.203924	-0.285831	-0.213133	0.737682	1.41527	1.20322
Nitab4.5_0001168g0170	Nitab4.5_0001168g0170		0.0049059	0.844538	-0.766725	-0.294874	-0.840054	-1.6551	-0.0945155	1.74212	1.05971
Nitab4.5_0001169g0030	Nitab4.5_0001169g0030		-0.421744	1.07868	-0.934444	-1.50099	-0.554	-0.637133	0.224169	1.38928	1.35617
Nitab4.5_0001171g0020	Nitab4.5_0001171g0020		-1.93256	-0.837424	0.0765459	0.544579	-0.667119	0.628153	-0.214645	1.69615	0.706319
Nitab4.5_0001176g0120	Nitab4.5_0001176g0120		1.12786	1.16351	-0.10151	-0.917143	-1.38289	-1.24031	-0.537741	0.950728	0.937507
Nitab4.5_0001176g0130	Nitab4.5_0001176g0130		0.89344	0.609555	-0.00198158	-1.67187	-0.603222	-1.23312	-0.342624	0.805861	1.54396
Nitab4.5_0001176g0150	Nitab4.5_0001176g0150		-0.956187	-0.410578	-0.338034	-1.33394	0.600545	0.744595	-0.613373	0.135863	2.17111
Nitab4.5_0001179g0010	Nitab4.5_0001179g0010		0.428906	-0.362407	-0.0895103	-0.772438	-1.43651	-0.841408	0.00211036	0.991492	2.07977
Nitab4.5_0001179g0030	Nitab4.5_0001179g0030		0.0587773	-1.06684	0.119747	-0.480588	-0.701192	-0.198099	-1.08556	2.05097	1.30279
Nitab4.5_0001179g0080	Nitab4.5_0001179g0080		0.779335	1.02498	0.351727	-1.09361	-0.531811	-1.02641	-1.09886	-0.253178	1.84782
Nitab4.5_0001179g0100	Nitab4.5_0001179g0100		-0.00629332	-0.315746	-1.40225	-0.202168	-0.322134	-1.38645	1.069	0.818248	1.74779
Nitab4.5_0001194g0110	Nitab4.5_0001194g0110		0.727519	-0.0297566	-1.17347	-0.729727	-1.45983	-0.428592	0.263387	1.70709	1.12338
Nitab4.5_0001194g0140	Nitab4.5_0001194g0140		0.685996	1.07507	-0.138097	-0.372769	-0.412977	-2.01082	-0.897021	0.872065	1.19855
Nitab4.5_0001195g0010	Nitab4.5_0001195g0010		1.09476	1.18126	-0.00529899	-0.6214	-1.30869	-1.27718	-0.292965	-0.342962	1.57247
Nitab4.5_0001195g0030	Nitab4.5_0001195g0030		0.467644	-0.232627	0.356208	-0.323055	-1.3202	-0.49619	-1.42783	1.62891	1.34714
Nitab4.5_0001196g0020	Nitab4.5_0001196g0020		-0.376913	0.576375	-0.372882	-0.618204	-0.834467	-0.533291	-1.18583	1.77831	1.56691
Nitab4.5_0001196g0090	Nitab4.5_0001196g0090		1.92981	0.259301	-0.549686	-1.25866	-0.971957	-0.767509	-0.327772	0.483432	1.20304
Nitab4.5_0001200g0020	Nitab4.5_0001200g0020		-1.13094	-0.0943039	-1.05117	0.405581	-1.09096	-0.201478	0.422308	2.16956	0.571399
Nitab4.5_0001200g0070	Nitab4.5_0001200g0070		0.78611	0.502214	-0.897099	-1.01049	-0.663889	-0.891717	-0.436773	2.16224	0.449409
Nitab4.5_0001200g0130	Nitab4.5_0001200g0130		1.86902	0.876016	-0.625215	-1.08838	-1.12254	-0.590464	-0.738718	0.730479	0.689801
Nitab4.5_0001200g0170	Nitab4.5_0001200g0170		-0.876269	-0.34232	-0.936377	0.265371	0.0375277	-0.307598	-1.19745	1.64151	1.71561
Nitab4.5_0001206g0020	Nitab4.5_0001206g0020		-2.15677	1.06107	0.164057	-0.150649	-0.681769	0.147682	-0.46756	1.42684	0.657093
Nitab4.5_0001208g0080	Nitab4.5_0001208g0080		-1.54233	-1.02733	0.666286	-0.593337	-0.414701	0.53555	-0.458879	1.62056	1.21418
Nitab4.5_0001208g0090	Nitab4.5_0001208g0090		-1.05712	-2.06899	0.244674	-0.277869	-0.00586074	1.09944	-0.0252252	1.23148	0.859468
Nitab4.5_0001208g0140	Nitab4.5_0001208g0140		0.828924	0.111015	-0.252493	-0.939363	-1.14302	-1.13566	-0.476021	1.42661	1.58
Nitab4.5_0001208g0180	Nitab4.5_0001208g0180		-2.39501	-0.0933345	-0.417184	0.476184	0.0300197	-0.316921	0.605272	1.33712	0.773854
Nitab4.5_0001210g0130	Nitab4.5_0001210g0130		-0.558297	0.157808	-0.043998	-1.18224	-1.1993	0.2342	-0.542649	1.03638	2.0981
Nitab4.5_0001213g0020	Nitab4.5_0001213g0020		1.15788	0.186152	0.149162	-1.17126	-1.06556	-0.634371	-1.13675	0.912023	1.60273
Nitab4.5_0001213g0030	Nitab4.5_0001213g0030		0.870876	0.46847	0.3414	-1.10187	-1.32899	-0.801394	-0.916494	0.788201	1.67981
Nitab4.5_0001213g0070	Nitab4.5_0001213g0070		-0.821389	-0.977971	-0.312072	-1.12632	-0.18178	0.483662	0.292588	2.36012	0.28316
Nitab4.5_0001213g0090	Nitab4.5_0001213g0090		-0.239572	0.141235	-0.440916	-1.2901	-1.2901	-0.422288	0.511739	1.94446	1.08554
Nitab4.5_0001215g0190	Nitab4.5_0001215g0190		-1.3423	-0.678986	0.186265	-0.127224	-0.841718	-0.96611	0.926436	1.68927	1.15437
Nitab4.5_0001215g0220	Nitab4.5_0001215g0220		0.137676	0.676676	-1.12701	0.496791	-1.13339	-1.43563	1.05718	-0.247617	1.57532
Nitab4.5_0001219g0050	Nitab4.5_0001219g0050		1.12593	0.773394	0.570641	-1.13326	-0.572707	-1.23017	-0.795612	-0.430676	1.69246
Nitab4.5_0001219g0070	Nitab4.5_0001219g0070		-1.31306	-0.72197	0.170221	0.0103566	0.050603	-1.19154	-0.152544	1.97723	1.1707
Nitab4.5_0001221g0060	Nitab4.5_0001221g0060		-1.87112	-1.47907	1.1953	-0.285189	0.38994	0.199054	0.0611256	0.938343	0.851625
Nitab4.5_0001223g0120	Nitab4.5_0001223g0120		1.46341	-0.412724	-0.222657	-1.2962	-1.2962	0.0924935	-0.621382	0.790218	1.50304
Nitab4.5_0001223g0140	Nitab4.5_0001223g0140		-0.349173	-1.75931	0.264798	-0.411176	0.0435003	-1.07057	0.379368	1.59157	1.311
Nitab4.5_0001225g0060	Nitab4.5_0001225g0060		0.961022	0.520429	-0.802591	-1.20499	-1.31227	-0.735013	-0.0303647	1.13399	1.46979
Nitab4.5_0001225g0080	Nitab4.5_0001225g0080		-1.48698	-1.56081	-0.459176	0.344487	-0.277185	0.593389	0.186909	1.2219	1.43747
Nitab4.5_0001225g0110	Nitab4.5_0001225g0110		-2.32929	0.185795	1.06842	-0.470092	0.113412	-0.60977	0.328995	0.526059	1.18647
Nitab4.5_0001225g0190	Nitab4.5_0001225g0190		0.347454	-0.676116	0.265095	-1.11019	0.634887	-1.17069	-0.401223	-0.16057	2.27134
Nitab4.5_0001226g0020	Nitab4.5_0001226g0020		1.33002	0.212311	-0.919559	-1.3654	-0.721497	-0.313177	-0.690384	0.82392	1.64377
Nitab4.5_0001226g0060	Nitab4.5_0001226g0060		1.34663	-0.391219	-0.504859	-1.05481	-0.87965	-0.232037	-1.00485	1.1081	1.61269
Nitab4.5_0001227g0050	Nitab4.5_0001227g0050		-0.785731	-0.22534	-1.10373	-0.15222	-0.995565	0.130316	-0.190479	2.17408	1.14866
Nitab4.5_0001233g0080	Nitab4.5_0001233g0080		0.677956	-0.38079	0.375338	-1.9728	-0.222499	-0.542958	0.768353	-0.48846	1.78586
Nitab4.5_0001234g0050	Nitab4.5_0001234g0050		1.3394	0.0947341	0.00496742	-1.04091	-0.775571	-0.916907	-1.10024	0.652359	1.74217
Nitab4.5_0001235g0040	Nitab4.5_0001235g0040		1.3625	0.512373	0.740889	-0.893004	-0.80494	-1.07307	-0.933701	-0.52102	1.60998
Nitab4.5_0001237g0010	Nitab4.5_0001237g0010		1.0377	-0.472233	-0.0771905	-1.35153	-1.2018	0.697939	-0.99574	0.904755	1.4581
Nitab4.5_0001239g0100	Nitab4.5_0001239g0100		1.40198	0.191441	-0.597112	-1.07608	-0.883579	-0.87926	-0.741508	1.1492	1.43492
Nitab4.5_0001239g0160	Nitab4.5_0001239g0160		1.03554	0.273734	0.389648	-1.27348	-0.919792	-0.0442049	-1.50233	0.352765	1.68812
Nitab4.5_0001239g0170	Nitab4.5_0001239g0170		1.15661	-0.383488	-0.446694	-1.17961	-1.01099	-0.040304	-0.899229	1.11771	1.68599
Nitab4.5_0001242g0080	Nitab4.5_0001242g0080		1.10045	0.476107	-0.568179	-1.45001	-1.44441	-0.333291	-0.185602	1.2839	1.12104
Nitab4.5_0001244g0020	Nitab4.5_0001244g0020		1.1687	-0.331566	-0.105908	-0.942886	-1.178	0.0546501	-1.20551	0.744468	1.79605
Nitab4.5_0001244g0050	Nitab4.5_0001244g0050		-1.36212	-0.946298	0.474494	-0.39145	-0.00567819	-1.12408	0.375274	1.37463	1.60522
Nitab4.5_0001244g0150	Nitab4.5_0001244g0150		1.71145	0.333421	-0.406657	-1.15225	-1.13643	-0.744775	-0.671505	0.903174	1.16358
Nitab4.5_0001245g0040	Nitab4.5_0001245g0040		-2.43338	-0.257911	0.275107	0.196953	-0.204858	0.994332	0.0726841	1.36442	-0.0073432
Nitab4.5_0001249g0010	Nitab4.5_0001249g0010		0.98833	1.03511	-0.122931	-1.01277	-1.11517	-0.996248	-0.80136	0.31171	1.71332
Nitab4.5_0001251g0010	Nitab4.5_0001251g0010		-1.79007	-0.206227	-0.572161	1.29271	-0.964844	0.0582761	-0.158055	1.00181	1.33855
Nitab4.5_0001251g0100	Nitab4.5_0001251g0100		1.09319	0.0780467	0.0909907	-1.47879	-0.733044	-0.715299	-0.612332	0.247872	2.02937
Nitab4.5_0001259g0010	Nitab4.5_0001259g0010		-0.593691	-0.353296	0.254944	-0.869434	-1.48095	-0.539651	1.86604	1.22054	0.495497
Nitab4.5_0001266g0020	Nitab4.5_0001266g0020		0.751455	0.117181	0.363493	-1.41332	-1.39759	-0.197173	-0.426505	0.181311	2.02115
Nitab4.5_0001266g0040	Nitab4.5_0001266g0040		-0.872314	0.882533	-1.72054	0.59411	-0.983093	-0.451197	1.21727	1.21727	0.115961
Nitab4.5_0001267g0080	Nitab4.5_0001267g0080		-1.75323	1.15391	-0.839853	-0.257667	-0.744224	0.264967	-0.312915	1.20343	1.28558
Nitab4.5_0001269g0020	Nitab4.5_0001269g0020		1.69482	0.650476	0.210232	-1.16475	-0.864995	-1.04229	-0.944436	0.225527	1.23541
Nitab4.5_0001269g0060	Nitab4.5_0001269g0060		0.236147	0.0617348	-0.96755	-0.373954	-0.924379	-0.212854	-0.932947	2.34632	0.76748
Nitab4.5_0001269g0080	Nitab4.5_0001269g0080		1.0398	0.916542	0.402729	-0.874634	-1.25503	-1.01602	-0.934487	0.0892248	1.63186
Nitab4.5_0001270g0020	Nitab4.5_0001270g0020		-0.894441	-1.78549	0.0769572	0.195068	-0.524247	0.292776	-0.354538	1.49819	1.49573
Nitab4.5_0001270g0140	Nitab4.5_0001270g0140		0.514119	-0.604502	-0.0283429	-1.66018	7.12032e-05	-0.649953	-0.656483	1.55681	1.52846
Nitab4.5_0001270g0170	Nitab4.5_0001270g0170		-1.27503	1.2401	-0.444822	-0.52668	-1.58162	0.224973	0.0501414	0.899881	1.41306
Nitab4.5_0001271g0040	Nitab4.5_0001271g0040		0.225366	0.053418	0.00609146	-1.44226	-0.779633	-1.47874	0.916205	1.01703	1.48253
Nitab4.5_0001274g0020	Nitab4.5_0001274g0020		-2.25883	-0.788736	0.344514	-0.209937	-0.336001	0.798255	0.372766	0.859028	1.21894
Nitab4.5_0001275g0010	Nitab4.5_0001275g0010		0.611169	0.239776	0.672832	-0.417193	-1.0742	-1.12704	-0.553368	-0.564138	2.21216
Nitab4.5_0001275g0040	Nitab4.5_0001275g0040		0.0835669	0.0290656	-0.551796	-0.352744	-0.75339	-0.783195	-0.75339	2.55723	0.524653
Nitab4.5_0001278g0090	Nitab4.5_0001278g0090		-0.809581	-0.134153	-0.682217	-0.550489	0.969635	-1.05819	-0.818211	1.34716	1.73605
Nitab4.5_0001278g0110	Nitab4.5_0001278g0110		-0.245106	0.785056	-0.447882	-0.255262	-1.15279	-1.46035	-0.228237	1.62575	1.37882
Nitab4.5_0001286g0080	Nitab4.5_0001286g0080		-1.92653	0.583045	0.875196	0.610071	-1.2779	-0.616465	-0.0370979	1.20664	0.583045
Nitab4.5_0001287g0010	Nitab4.5_0001287g0010		0.417845	0.291932	-1.46716	-1.67089	-0.590086	0.153655	1.20943	0.283929	1.37134
Nitab4.5_0001287g0050	Nitab4.5_0001287g0050		1.14331	-0.503809	-0.271667	-1.1497	-0.977685	0.598673	-1.22977	0.771527	1.61912
Nitab4.5_0001287g0070	Nitab4.5_0001287g0070		1.27159	-0.423642	-0.766469	-1.05649	-1.1411	0.669756	-0.943229	1.14713	1.24246
Nitab4.5_0001288g0020	Nitab4.5_0001288g0020		-0.331467	-0.978381	-0.0447368	0.200227	-0.0365263	-1.33645	-0.523669	2.29193	0.759075
Nitab4.5_0001288g0150	Nitab4.5_0001288g0150		-2.50134	-0.0684181	-0.477105	0.427185	-0.199647	0.731067	0.284098	1.05371	0.750449
Nitab4.5_0001288g0220	Nitab4.5_0001288g0220		1.05014	0.150676	0.114732	-1.22113	-1.22113	0.53125	-1.48021	0.683172	1.3925
Nitab4.5_0001290g0060	Nitab4.5_0001290g0060		-2.39579	-0.324706	-0.0467779	1.04025	-0.219291	1.09184	-0.0895412	0.905978	0.038035
Nitab4.5_0001290g0120	Nitab4.5_0001290g0120		1.33213	0.337435	-0.86011	-0.678796	-1.35166	-1.11209	-0.0431341	1.29346	1.08277
Nitab4.5_0001293g0010	Nitab4.5_0001293g0010		1.30254	0.825796	0.1836	-0.459209	-0.981465	-1.28429	-1.42833	1.04059	0.800772
Nitab4.5_0001294g0010	Nitab4.5_0001294g0010		-0.814853	-0.27319	0.172145	-1.13321	-1.21713	0.259016	-0.200191	1.27565	1.93176
Nitab4.5_0001295g0060	Nitab4.5_0001295g0060		-0.767816	-0.966466	0.28058	0.0540878	-1.37666	-0.311041	-0.0719152	2.03087	1.12836
Nitab4.5_0001295g0090	Nitab4.5_0001295g0090		1.49757	-0.0946136	-0.288902	-1.11204	-1.29869	-0.0697434	-0.963403	0.947428	1.3824
Nitab4.5_0001295g0240	Nitab4.5_0001295g0240		1.45639	0.556013	-0.751965	-0.92671	-1.04328	-0.54537	-1.04254	1.01906	1.2784
Nitab4.5_0001301g0050	Nitab4.5_0001301g0050		-0.671238	2.20118	-0.121443	-1.04016	-1.18949	-0.19536	-0.378877	0.834422	0.560968
Nitab4.5_0001301g0070	Nitab4.5_0001301g0070		1.09818	1.2392	-0.207532	-0.931969	-1.062	-1.10818	-1.00244	0.852963	1.12178
[truncated: 16,246 more rows]
