# Supplementary material for: Comparative transcriptome analysis between inbred lines and hybrids provides molecular insights into K+ content heterosis of tobacco (Nicotiana tabacum L.)
Source: Front Plant Sci. 2022 Aug 5;13:940787. doi: 10.3389/fpls.2022.940787 (PMC9389268; doi:10.3389/fpls.2022.940787)
Supplement: Supplementary File 3 — The KEGG annotation results of the dominant upregulated DEGs. [file Data_Sheet_3.xls]

## Sheet: Domi_Up KEGG富集分析统计表
Num	Pathway id	Description	Database	Ratio_in_study	Ratio_in_pop	Pvalue	Padjust	First Category	Second Category
2	map04070	Phosphatidylinositol signaling system	KEGG PATHWAY	2/41	118/14995	0.0412518	0.371267	Environmental Information Processing	Signal transduction
2	map00562	Inositol phosphate metabolism	KEGG PATHWAY	2/41	110/14995	0.0363168	0.435802	Metabolism	Carbohydrate metabolism
1	map00250	Alanine, aspartate and glutamate metabolism	KEGG PATHWAY	1/41	70/14995	0.174777	0.483999	Metabolism	Amino acid metabolism
1	map00950	Isoquinoline alkaloid biosynthesis	KEGG PATHWAY	1/41	31/14995	0.0814536	0.488721	Metabolism	Biosynthesis of other secondary metabolites
2	map00940	Phenylpropanoid biosynthesis	KEGG PATHWAY	2/41	294/14995	0.191775	0.493135	Metabolism	Biosynthesis of other secondary metabolites
1	map00020	Citrate cycle (TCA cycle)	KEGG PATHWAY	1/41	84/14995	0.205968	0.494322	Metabolism	Carbohydrate metabolism
1	map04933	AGE-RAGE signaling pathway in diabetic complications	KEGG PATHWAY	1/41	26/14995	0.0687684	0.495132	Human Diseases	Endocrine and metabolic disease
1	map04145	Phagosome	KEGG PATHWAY	1/41	139/14995	0.31774	0.497333	Cellular Processes	Transport and catabolism
1	map00260	Glycine, serine and threonine metabolism	KEGG PATHWAY	1/41	91/14995	0.221128	0.497538	Metabolism	Amino acid metabolism
1	map00620	Pyruvate metabolism	KEGG PATHWAY	1/41	132/14995	0.304417	0.498137	Metabolism	Carbohydrate metabolism
1	map00564	Glycerophospholipid metabolism	KEGG PATHWAY	1/41	125/14995	0.29084	0.498582	Metabolism	Lipid metabolism
1	map00630	Glyoxylate and dicarboxylate metabolism	KEGG PATHWAY	1/41	121/14995	0.282966	0.509338	Metabolism	Carbohydrate metabolism
1	map00910	Nitrogen metabolism	KEGG PATHWAY	1/41	50/14995	0.128138	0.512551	Metabolism	Energy metabolism
1	map00561	Glycerolipid metabolism	KEGG PATHWAY	1/41	103/14995	0.246463	0.521923	Metabolism	Lipid metabolism
1	map03008	Ribosome biogenesis in eukaryotes	KEGG PATHWAY	1/41	120/14995	0.280984	0.53239	Genetic Information Processing	Translation
1	map00906	Carotenoid biosynthesis	KEGG PATHWAY	1/41	46/14995	0.118506	0.533277	Metabolism	Metabolism of terpenoids and polyketides
1	map00073	Cutin, suberine and wax biosynthesis	KEGG PATHWAY	1/41	65/14995	0.163351	0.534604	Metabolism	Lipid metabolism
1	map00909	Sesquiterpenoid and triterpenoid biosynthesis	KEGG PATHWAY	1/41	65/14995	0.163351	0.534604	Metabolism	Metabolism of terpenoids and polyketides
1	map00710	Carbon fixation in photosynthetic organisms	KEGG PATHWAY	1/41	117/14995	0.275006	0.550012	Metabolism	Energy metabolism
1	map03015	mRNA surveillance pathway	KEGG PATHWAY	1/41	166/14995	0.366838	0.550257	Genetic Information Processing	Translation
1	map00350	Tyrosine metabolism	KEGG PATHWAY	1/41	63/14995	0.158737	0.571455	Metabolism	Amino acid metabolism
2	map00460	Cyanoamino acid metabolism	KEGG PATHWAY	2/41	71/14995	0.0160915	0.579293	Metabolism	Metabolism of other amino acids
1	map00220	Arginine biosynthesis	KEGG PATHWAY	1/41	44/14995	0.113651	0.584492	Metabolism	Amino acid metabolism
1	map00230	Purine metabolism	KEGG PATHWAY	1/41	201/14995	0.425379	0.612545	Metabolism	Nucleotide metabolism
3	map00500	Starch and sucrose metabolism	KEGG PATHWAY	3/41	262/14995	0.0345239	0.621429	Metabolism	Carbohydrate metabolism
1	map04016	MAPK signaling pathway - plant	KEGG PATHWAY	1/41	324/14995	0.592134	0.626965	Environmental Information Processing	Signal transduction
1	map03440	Homologous recombination	KEGG PATHWAY	1/41	286/14995	0.546433	0.634568	Genetic Information Processing	Replication and repair
1	map03420	Nucleotide excision repair	KEGG PATHWAY	1/41	302/14995	0.566254	0.637036	Genetic Information Processing	Replication and repair
1	map03040	Spliceosome	KEGG PATHWAY	1/41	318/14995	0.585229	0.638432	Genetic Information Processing	Transcription
1	map03030	DNA replication	KEGG PATHWAY	1/41	281/14995	0.54006	0.648072	Genetic Information Processing	Replication and repair
1	map04141	Protein processing in endoplasmic reticulum	KEGG PATHWAY	1/41	359/14995	0.630232	0.648238	Genetic Information Processing	Folding, sorting and degradation
1	map03430	Mismatch repair	KEGG PATHWAY	1/41	269/14995	0.524406	0.650986	Genetic Information Processing	Replication and repair
1	map00010	Glycolysis / Gluconeogenesis	KEGG PATHWAY	1/41	234/14995	0.475718	0.658687	Metabolism	Carbohydrate metabolism
1	map04144	Endocytosis	KEGG PATHWAY	1/41	265/14995	0.519073	0.667379	Cellular Processes	Transport and catabolism
1	map00520	Amino sugar and nucleotide sugar metabolism	KEGG PATHWAY	1/41	261/14995	0.513682	0.684909	Metabolism	Carbohydrate metabolism
1	map03010	Ribosome	KEGG PATHWAY	1/41	666/14995	0.84514	0.84514	Genetic Information Processing	Translation
