# Supplementary material for: Comparative transcriptome analysis between inbred lines and hybrids provides molecular insights into K+ content heterosis of tobacco (Nicotiana tabacum L.)
Source: Front Plant Sci. 2022 Aug 5;13:940787. doi: 10.3389/fpls.2022.940787 (PMC9389268; doi:10.3389/fpls.2022.940787)
Supplement: Supplementary File 4 — The KEGG annotation results of the over-dominant upregulated DEGs. [file Data_Sheet_4.xls]

## Sheet: Over_Up KEGG富集分析统计表
Num	Pathway id	Description	Database	Ratio_in_study	Ratio_in_pop	Pvalue	Padjust	First Category	Second Category
6	map00909	Sesquiterpenoid and triterpenoid biosynthesis	KEGG PATHWAY	6/128	65/14995	1.88124e-05	0.00116637	Metabolism	Metabolism of terpenoids and polyketides
4	map00460	Cyanoamino acid metabolism	KEGG PATHWAY	4/128	71/14995	0.0031658	0.0981398	Metabolism	Metabolism of other amino acids
1	map00998	Biosynthesis of various secondary metabolites - part 2	KEGG PATHWAY	1/128	5/14995	0.0419639	0.433627	Metabolism	Biosynthesis of other secondary metabolites
2	map00966	Glucosinolate biosynthesis	KEGG PATHWAY	2/128	27/14995	0.0220771	0.45626	Metabolism	Biosynthesis of other secondary metabolites
2	map00290	Valine, leucine and isoleucine biosynthesis	KEGG PATHWAY	2/128	38/14995	0.0416188	0.516073	Metabolism	Amino acid metabolism
1	map00660	C5-Branched dibasic acid metabolism	KEGG PATHWAY	1/128	12/14995	0.0977934	0.551199	Metabolism	Carbohydrate metabolism
2	map00360	Phenylalanine metabolism	KEGG PATHWAY	2/128	60/14995	0.0929647	0.576381	Metabolism	Amino acid metabolism
3	map00630	Glyoxylate and dicarboxylate metabolism	KEGG PATHWAY	3/128	121/14995	0.0849068	0.584914	Metabolism	Carbohydrate metabolism
2	map00860	Porphyrin and chlorophyll metabolism	KEGG PATHWAY	2/128	71/14995	0.123024	0.586729	Metabolism	Metabolism of cofactors and vitamins
2	map00130	Ubiquinone and other terpenoid-quinone biosynthesis	KEGG PATHWAY	2/128	54/14995	0.0776393	0.601704	Metabolism	Metabolism of cofactors and vitamins
2	map00380	Tryptophan metabolism	KEGG PATHWAY	2/128	76/14995	0.137374	0.608369	Metabolism	Amino acid metabolism
4	map03430	Mismatch repair	KEGG PATHWAY	4/128	269/14995	0.197948	0.613638	Genetic Information Processing	Replication and repair
2	map00250	Alanine, aspartate and glutamate metabolism	KEGG PATHWAY	2/128	70/14995	0.1202	0.621035	Metabolism	Amino acid metabolism
6	map00940	Phenylpropanoid biosynthesis	KEGG PATHWAY	6/128	294/14995	0.0403036	0.624705	Metabolism	Biosynthesis of other secondary metabolites
2	map00260	Glycine, serine and threonine metabolism	KEGG PATHWAY	2/128	91/14995	0.182291	0.627891	Metabolism	Amino acid metabolism
2	map00941	Flavonoid biosynthesis	KEGG PATHWAY	2/128	91/14995	0.182291	0.627891	Metabolism	Biosynthesis of other secondary metabolites
4	map03440	Homologous recombination	KEGG PATHWAY	4/128	286/14995	0.228286	0.64335	Genetic Information Processing	Replication and repair
5	map00520	Amino sugar and nucleotide sugar metabolism	KEGG PATHWAY	5/128	261/14995	0.0729879	0.646464	Metabolism	Carbohydrate metabolism
4	map03030	DNA replication	KEGG PATHWAY	4/128	281/14995	0.219236	0.647267	Genetic Information Processing	Replication and repair
1	map00902	Monoterpenoid biosynthesis	KEGG PATHWAY	1/128	20/14995	0.157655	0.651641	Metabolism	Metabolism of terpenoids and polyketides
2	map00945	Stilbenoid, diarylheptanoid and gingerol biosynthesis	KEGG PATHWAY	2/128	90/14995	0.179228	0.653653	Metabolism	Biosynthesis of other secondary metabolites
2	map00710	Carbon fixation in photosynthetic organisms	KEGG PATHWAY	2/128	117/14995	0.263755	0.654112	Metabolism	Energy metabolism
4	map03420	Nucleotide excision repair	KEGG PATHWAY	4/128	302/14995	0.257843	0.666095	Genetic Information Processing	Replication and repair
1	map00770	Pantothenate and CoA biosynthesis	KEGG PATHWAY	1/128	34/14995	0.253081	0.682218	Metabolism	Metabolism of cofactors and vitamins
1	map00730	Thiamine metabolism	KEGG PATHWAY	1/128	40/14995	0.290618	0.693013	Metabolism	Metabolism of cofactors and vitamins
1	map00905	Brassinosteroid biosynthesis	KEGG PATHWAY	1/128	23/14995	0.179072	0.693905	Metabolism	Metabolism of terpenoids and polyketides
1	map00600	Sphingolipid metabolism	KEGG PATHWAY	1/128	46/14995	0.326283	0.722484	Metabolism	Lipid metabolism
3	map00010	Glycolysis / Gluconeogenesis	KEGG PATHWAY	3/128	234/14995	0.322604	0.740794	Metabolism	Carbohydrate metabolism
4	map04626	Plant-pathogen interaction	KEGG PATHWAY	4/128	361/14995	0.371302	0.767358	Organismal Systems	Environmental adaptation
1	map00510	N-Glycan biosynthesis	KEGG PATHWAY	1/128	69/14995	0.447265	0.770289	Metabolism	Glycan biosynthesis and metabolism
1	map03060	Protein export	KEGG PATHWAY	1/128	59/14995	0.397569	0.770289	Genetic Information Processing	Folding, sorting and degradation
1	map00310	Lysine degradation	KEGG PATHWAY	1/128	64/14995	0.422947	0.771256	Metabolism	Amino acid metabolism
1	map03410	Base excision repair	KEGG PATHWAY	1/128	67/14995	0.437662	0.775287	Genetic Information Processing	Replication and repair
1	map04712	Circadian rhythm - plant	KEGG PATHWAY	1/128	62/14995	0.412926	0.7758	Organismal Systems	Environmental adaptation
1	map00240	Pyrimidine metabolism	KEGG PATHWAY	1/128	87/14995	0.526684	0.777486	Metabolism	Nucleotide metabolism
1	map00640	Propanoate metabolism	KEGG PATHWAY	1/128	87/14995	0.526684	0.777486	Metabolism	Carbohydrate metabolism
1	map00020	Citrate cycle (TCA cycle)	KEGG PATHWAY	1/128	84/14995	0.514281	0.777694	Metabolism	Carbohydrate metabolism
1	map00620	Pyruvate metabolism	KEGG PATHWAY	1/128	132/14995	0.679094	0.7797	Metabolism	Carbohydrate metabolism
2	map00040	Pentose and glucuronate interconversions	KEGG PATHWAY	2/128	158/14995	0.391492	0.782983	Metabolism	Carbohydrate metabolism
1	map00051	Fructose and mannose metabolism	KEGG PATHWAY	1/128	82/14995	0.505835	0.784044	Metabolism	Carbohydrate metabolism
1	map00030	Pentose phosphate pathway	KEGG PATHWAY	1/128	129/14995	0.670659	0.784544	Metabolism	Carbohydrate metabolism
1	map00908	Zeatin biosynthesis	KEGG PATHWAY	1/128	95/14995	0.558242	0.786613	Metabolism	Metabolism of terpenoids and polyketides
1	map04145	Phagosome	KEGG PATHWAY	1/128	139/14995	0.69795	0.78678	Cellular Processes	Transport and catabolism
2	map03018	RNA degradation	KEGG PATHWAY	2/128	151/14995	0.370206	0.791475	Genetic Information Processing	Folding, sorting and degradation
2	map04144	Endocytosis	KEGG PATHWAY	2/128	265/14995	0.664224	0.79196	Cellular Processes	Transport and catabolism
1	map00561	Glycerolipid metabolism	KEGG PATHWAY	1/128	103/14995	0.587711	0.792132	Metabolism	Lipid metabolism
1	map00280	Valine, leucine and isoleucine degradation	KEGG PATHWAY	1/128	101/14995	0.580532	0.799844	Metabolism	Amino acid metabolism
2	map04120	Ubiquitin mediated proteolysis	KEGG PATHWAY	2/128	197/14995	0.503341	0.800183	Genetic Information Processing	Folding, sorting and degradation
1	map00564	Glycerophospholipid metabolism	KEGG PATHWAY	1/128	125/14995	0.65907	0.801222	Metabolism	Lipid metabolism
1	map00562	Inositol phosphate metabolism	KEGG PATHWAY	1/128	110/14995	0.611891	0.807176	Metabolism	Carbohydrate metabolism
1	map00061	Fatty acid biosynthesis	KEGG PATHWAY	1/128	77/14995	0.484075	0.811152	Metabolism	Lipid metabolism
1	map00330	Arginine and proline metabolism	KEGG PATHWAY	1/128	80/14995	0.497242	0.81129	Metabolism	Amino acid metabolism
2	map00500	Starch and sucrose metabolism	KEGG PATHWAY	2/128	262/14995	0.658094	0.816037	Metabolism	Carbohydrate metabolism
1	map00480	Glutathione metabolism	KEGG PATHWAY	1/128	121/14995	0.647076	0.818749	Metabolism	Metabolism of other amino acids
2	map03013	RNA transport	KEGG PATHWAY	2/128	309/14995	0.744333	0.824083	Genetic Information Processing	Translation
1	map03008	Ribosome biogenesis in eukaryotes	KEGG PATHWAY	1/128	120/14995	0.644013	0.83185	Genetic Information Processing	Translation
2	map04016	MAPK signaling pathway - plant	KEGG PATHWAY	2/128	324/14995	0.767676	0.835015	Environmental Information Processing	Signal transduction
2	map04075	Plant hormone signal transduction	KEGG PATHWAY	2/128	371/14995	0.829264	0.87143	Environmental Information Processing	Signal transduction
1	map00970	Aminoacyl-tRNA biosynthesis	KEGG PATHWAY	1/128	200/14995	0.822022	0.878713	Genetic Information Processing	Translation
1	map03040	Spliceosome	KEGG PATHWAY	1/128	318/14995	0.936424	0.967638	Genetic Information Processing	Transcription
1	map04141	Protein processing in endoplasmic reticulum	KEGG PATHWAY	1/128	359/14995	0.955628	0.971294	Genetic Information Processing	Folding, sorting and degradation
1	map03010	Ribosome	KEGG PATHWAY	1/128	666/14995	0.997093	0.997093	Genetic Information Processing	Translation
